# Supplementary material for: Pathogenic variants in human DNA damage repair genes mostly arose after the latest human out-of-Africa migration
Source: Front Genet. 2024 Jun 14;15:1408952. doi: 10.3389/fgene.2024.1408952 (PMC11211533; doi:10.3389/fgene.2024.1408952)
Supplement: Supplementary file 1 [file Table2.XLSX]

## Sheet: Sheet1
Table S2. DDR PVs from east Asian and non-Finnish European populations*
HGVSg	HGVSc	HGVSp	dbSNP	Func.refGene	Gene.refGene	ExonicFunc.refGene	AC_nfEuropean	AN_nfEuropean	AF_nfEuropean	AC_eastAsian	AN_eastAsian	AF_eastAsian
chr1:g.45331556C>T	c.1103G>A	p.Gly368Asp	rs36053993	exonic	MUTYH	nonsynonymous SNV	853	166902	0.00511078	7	121246	5.77339e-05
chr1:g.45332803T>C	c.452A>G	p.Tyr151Cys	rs34612342	exonic	MUTYH	nonsynonymous SNV	421	167530	0.00251298	1	121276	8.24565e-06
chr13:g.50945445G>A	c.529G>A	p.Ala177Thr	rs75184679	exonic	RNASEH2B	nonsynonymous SNV	380	167404	0.00226996	0	121261	0
chr18:g.22992836A>G	c.1009A>G	p.Lys337Glu	rs121434388	exonic	RBBP8	nonsynonymous SNV	71	167326	0.000424321	0	121255	0
chr15:g.90761015C>T	c.1642C>T	p.Gln548Ter	rs200389141	exonic	BLM	stopgain	49	165304	0.000296424	0	120827	0
chr2:g.127292756G>A	c.325C>T	p.Arg109Ter	rs34295337	exonic	ERCC3	stopgain	45	167530	0.000268609	0	121255	0
chr7:g.6005918C>A	c.137G>T	p.Ser46Ile	rs121434629	exonic	PMS2	nonsynonymous SNV	45	165246	0.000272321	0	121251	0
chr19:g.45352801C>G	c.1847G>C	p.Arg616Pro	rs376556895	exonic	ERCC2	nonsynonymous SNV	42	167146	0.000251277	0	121213	0
chr22:g.28725338T>C	c.349A>G	p.Arg117Gly	rs28909982	exonic	CHEK2	nonsynonymous SNV	30	167326	0.000179291	0	121265	0
chr5:g.132595629G>T	c.2026G>T	p.Glu676Ter	rs773761143	exonic	RAD50	stopgain	30	167196	0.00017943	0	121237	0
chr13:g.108208829G>A	c.2440C>T	p.Arg814Ter	rs104894419	exonic	LIG4	stopgain	27	167430	0.000161261	3	121260	2.47402e-05
chr19:g.45419157G>A	c.466C>T	p.Arg156Trp	rs757369063	exonic	ERCC1	nonsynonymous SNV	27	155202	0.000173967	0	120271	0
chr9:g.95150056G>A	c.553C>T	p.Arg185Ter	rs121917783	exonic	FANCC	stopgain	25	167484	0.000149268	0	121243	0
chr10:g.49493118T>A	c.1820A>T	p.Lys607Met	rs200832611	exonic	ERCC6	nonsynonymous SNV	25	167342	0.000149395	0	121207	0
chr6:g.43614489A>G	c.2074A>G	p.Thr692Ala	rs199562456	exonic	POLH	nonsynonymous SNV	23	167394	0.0001374	0	121263	0
chr10:g.49482689G>A	c.2167C>T	p.Gln723Ter	rs151242354	exonic	ERCC6	stopgain	22	167462	0.000131373	4	121246	3.29908e-05
chr16:g.89761949C>T	c.2852G>A	p.Arg951Gln	rs755922289	exonic	FANCA	nonsynonymous SNV	22	167534	0.000131317	1	121253	4.4154e-05
chr1:g.45332445C>T	c.650G>A	p.Arg217His	rs140342925	exonic	MUTYH	nonsynonymous SNV	21	167212	0.000125589	7	121158	5.77758e-05
chr11:g.94447288G>A	c.1714C>T	p.Arg572Ter	rs137852761	exonic	MRE11	stopgain	21	167370	0.000125471	1	121246	8.24769e-06
chr15:g.90763016C>T	c.1933C>T	p.Gln645Ter	rs373525781	exonic	BLM	stopgain	21	167166	0.000125624	0	121219	0
chr17:g.18305208G>A	c.403C>T	p.Arg135Ter	rs200944917	exonic	TOP3A	stopgain	21	167530	0.000125351	0	121247	0
chr1:g.45331529G>A	c.1130C>T	p.Pro377Leu	rs529008617	exonic	MUTYH	nonsynonymous SNV	20	167192	0.000119623	0	121239	0
chr16:g.89799197C>A	c.862G>T	p.Glu288Ter	rs148100796	exonic	FANCA	stopgain	20	167242	0.000119587	0	121249	0
chr1:g.46270754C>T	c.1138C>T	p.Arg380Trp	rs150138364	exonic	RAD54L	nonsynonymous SNV	18	167514	0.000107454	2	121276	1.64913e-05
chr15:g.90784953C>T	c.2695C>T	p.Arg899Ter	rs587779884	exonic	BLM	stopgain	18	167516	0.000107452	0	121253	0
chr16:g.89746848T>C	c.3391A>G	p.Thr1131Ala	rs574034197	exonic	FANCA	nonsynonymous SNV	18	129596	0.000138893	0	115749	0
chr5:g.132557327G>A	c.3G>A	p.Met1Ile	rs377260382	exonic	RAD50	startloss	17	167566	0.000101453	0	121263	0
chr11:g.108329202T>G	c.7271T>G	p.Val2424Gly	rs28904921	exonic	ATM	nonsynonymous SNV	16	167262	9.56583e-05	0	121195	0
chr16:g.13935697C>T	c.1765C>T	p.Arg589Trp	rs147105770	exonic	ERCC4	nonsynonymous SNV	15	165234	9.07803e-05	0	121255	0
chr16:g.23621362C>T	c.3113G>A	p.Trp1038Ter	rs180177132	exonic	PALB2	stopgain	15	167490	8.95576e-05	0	121259	0
chr19:g.45352352G>A	c.2047C>T	p.Arg683Trp	rs41556519	exonic	ERCC2	nonsynonymous SNV	15	167396	8.96079e-05	0	121253	0
chr16:g.89761994T>C	c.2807A>G	p.Glu936Gly	rs766643461	exonic	FANCA	nonsynonymous SNV	15	167328	8.96443e-05	0	121237	0
chr9:g.95101742G>A	c.1642C>T	p.Arg548Ter	rs104886457	exonic	FANCC	stopgain	14	167464	8.36001e-05	2	121250	1.64948e-05
chr10:g.68432271A>G	c.1808T>C	p.Phe603Ser	rs778309817	exonic	DNA2	nonsynonymous SNV	14	165686	8.44972e-05	0	120691	0
chr1:g.45333436G>A	c.241C>T	p.Arg81Trp	rs765123255	exonic	MUTYH	nonsynonymous SNV	13	167540	7.75934e-05	0	121259	0
chr16:g.89815966T>A	c.100A>T	p.Lys34Ter	rs772858764	exonic	FANCA	stopgain	13	167552	7.75879e-05	0	121255	0
chr6:g.35458438C>T	c.1111C>T	p.Arg371Trp	rs775076977	exonic	FANCE	nonsynonymous SNV	12	167494	7.16444e-05	6	121268	4.94772e-05
chr3:g.10067267G>A	c.2444G>A	p.Arg815Gln	rs766567785	exonic	FANCD2	nonsynonymous SNV	12	167414	7.16786e-05	1	121272	8.24593e-06
chr15:g.89315318C>T	c.3853C>T	p.Arg1285Ter	rs121918164	exonic	FANCI	stopgain	12	167542	7.16238e-05	0	121261	0
chr10:g.49478437G>A	c.2203C>T	p.Arg735Ter	rs121917901	exonic	ERCC6	stopgain	12	167370	7.16974e-05	0	121249	0
chr2:g.47803473C>T	c.3226C>T	p.Arg1076Cys	rs63750617	exonic	MSH6	nonsynonymous SNV	11	167460	6.56873e-05	5	121247	0.000220829
chr9:g.97675579G>A	c.682C>T	p.Arg228Ter	rs104894132	exonic	XPA	stopgain	11	167076	6.58383e-05	4	121236	3.29935e-05
chr11:g.108256340G>A	c.2250G>A	p.Lys750=	rs1137887	exonic	ATM	synonymous SNV	11	167248	6.57706e-05	0	121145	0
chr17:g.18308367T>C	c.298A>G	p.Met100Val	rs376902371	exonic	TOP3A	nonsynonymous SNV	11	166964	6.58825e-05	0	120997	0
chr1:g.45333449G>T	c.228C>A	p.Tyr76Ter	rs121908380	exonic	MUTYH	stopgain	10	167548	5.96844e-05	0	121261	0
chr15:g.89303898G>A	c.3041G>A	p.Cys1014Tyr	rs140404896	exonic	FANCI	nonsynonymous SNV	10	167508	5.96986e-05	0	121261	0
chr13:g.102866765C>T	c.2453C>T	p.Ala818Val	rs774078839	exonic	BIVM-ERCC5	nonsynonymous SNV	9	167516	5.37262e-05	0	121235	0
chr10:g.49482713C>A	c.2143G>T	p.Gly715Ter	rs780538788	exonic	ERCC6	stopgain	9	167384	5.37686e-05	0	121213	0
chr11:g.108335105T>C	c.8147T>C	p.Val2716Ala	rs587782652	exonic	ATM	nonsynonymous SNV	9	167482	5.37371e-05	0	121241	0
chr17:g.43106487A>C	c.181T>G	p.Cys61Gly	rs28897672	exonic	BRCA1	nonsynonymous SNV	9	167322	5.37885e-05	0	121247	0
chr19:g.45352226C>G	c.2173G>C	p.Ala725Pro	rs121913018	exonic	ERCC2	nonsynonymous SNV	9	167272	5.38046e-05	0	121257	0
chr2:g.47783243C>T	c.10C>T	p.Gln4Ter	rs786201042	exonic	MSH6	stopgain	9	165160	5.44926e-05	0	120901	0
chr7:g.5982885C>T	c.2113G>A	p.Glu705Lys	rs267608161	exonic	PMS2	nonsynonymous SNV	9	154878	5.81103e-05	0	119957	0
chr17:g.43063930C>T	c.5096G>A	p.Arg1699Gln	rs41293459	exonic	BRCA1	nonsynonymous SNV	8	167432	4.77806e-05	14	121244	0.00011547
chr15:g.30925199C>T	c.2245C>T	p.Arg749Ter	rs387907279	exonic	FAN1	stopgain	8	167480	4.77669e-05	3	121247	0.000132497
chr13:g.102875580G>T	c.3238G>T	p.Gly1080Ter	rs9514067	exonic	BIVM-ERCC5	stopgain	8	167118	4.78704e-05	1	121231	4.41969e-05
chr1:g.45332458G>A	c.637C>T	p.Arg213Trp	rs34126013	exonic	MUTYH	nonsynonymous SNV	8	167210	4.7844e-05	1	121175	4.43066e-05
chr19:g.45352802G>A	c.1846C>T	p.Arg616Trp	rs121913024	exonic	ERCC2	nonsynonymous SNV	8	167168	4.7856e-05	1	121246	8.24769e-06
chr11:g.108312424G>T	c.5932G>T	p.Glu1978Ter	rs587779852	exonic	ATM	stopgain	8	167384	4.77943e-05	0	121257	0
chr15:g.89281249T>A	c.1461T>A	p.Tyr487Ter	rs769248873	exonic	FANCI	stopgain	8	167486	4.77652e-05	0	121267	0
chr16:g.89746890T>C	c.3349A>G	p.Arg1117Gly	rs149277003	exonic	FANCA	nonsynonymous SNV	8	124520	6.42467e-05	0	115019	0
chr5:g.80665358C>T	c.574C>T	p.Gln192Ter	rs374133543	exonic	MSH3	stopgain	8	166742	4.79783e-05	0	121219	0
chr19:g.45352235G>A	c.2164C>T	p.Arg722Trp	rs121913026	exonic	ERCC2	nonsynonymous SNV	7	167352	4.1828e-05	6	121270	4.94764e-05
chr19:g.45352511C>T	c.2041G>A	p.Asp681Asn	rs121913023	exonic	ERCC2	nonsynonymous SNV	7	167482	4.17955e-05	3	121272	2.47378e-05
chr10:g.49482809G>A	c.2047C>T	p.Arg683Ter	rs121917904	exonic	ERCC6	stopgain	7	167442	4.18055e-05	2	121247	8.83314e-05
chr22:g.28725254G>A	c.433C>T	p.Arg145Trp	rs137853007	exonic	CHEK2	nonsynonymous SNV	7	167390	4.18185e-05	0	121245	0
chr6:g.158192107C>T	c.166C>T	p.Arg56Ter	rs121434364	exonic	GTF2H5	stopgain	7	167518	4.17866e-05	0	121253	0
chr16:g.2044789G>T	c.366C>A	p.Tyr122Ter	rs371328106	exonic	NTHL1	stopgain	7	160914	4.35015e-05	0	120503	0
chr17:g.43093844G>A	c.1687C>T	p.Gln563Ter	rs80356898	exonic	BRCA1	stopgain	7	167028	4.19091e-05	0	121249	0
chr17:g.58709926G>A	c.773G>A	p.Arg258His	rs267606997	exonic	RAD51C	nonsynonymous SNV	7	167512	4.17881e-05	0	121255	0
chr5:g.80813614G>T	c.2686G>T	p.Gly896Ter	rs777054839	exonic	MSH3	stopgain	7	167504	4.179e-05	0	121247	0
chr19:g.45355719G>A	c.1489C>T	p.Arg497Cys	rs199738290	exonic	ERCC2	nonsynonymous SNV	6	167556	3.58089e-05	3	121251	0.000132474
chr19:g.48121244G>A	c.2311C>T	p.Arg771Trp	rs121434561	exonic	LIG1	nonsynonymous SNV	6	165984	3.61481e-05	1	121181	4.42948e-05
chr10:g.49474056G>A	c.2569C>T	p.Arg857Ter	rs751448793	exonic	ERCC6	stopgain	6	167392	3.5844e-05	1	121264	8.24647e-06
chr11:g.94447276G>A	c.1726C>T	p.Arg576Ter	rs774277300	exonic	MRE11	stopgain	6	167428	3.58363e-05	1	121254	8.24715e-06
chr7:g.6009019T>C	c.1A>G	p.Met1Val	rs587779333	exonic	PMS2	startloss	6	166988	3.59307e-05	0	121247	0
chr11:g.108315911G>A	c.6095G>A	p.Arg2032Lys	rs139770721	exonic	ATM	nonsynonymous SNV	6	167514	3.58179e-05	0	121233	0
chr11:g.108335959A>T	c.8266A>T	p.Lys2756Ter	rs371638537	exonic	ATM	stopgain	6	167034	3.59208e-05	0	121215	0
chr17:g.35103298G>A	c.694C>T	p.Arg232Ter	rs587780104	exonic	RAD51D	stopgain	6	165700	3.621e-05	0	121027	0
chr17:g.61716043G>C	c.2400C>G	p.Tyr800Ter	rs574552037	exonic	BRIP1	stopgain	6	166560	3.60231e-05	0	120787	0
chr17:g.61780325G>T	c.1871C>A	p.Ser624Ter	rs587781321	exonic	BRIP1	stopgain	6	167532	3.58141e-05	0	121259	0
chr18:g.22946473C>T	c.139C>T	p.Gln47Ter	rs762396810	exonic	RBBP8	stopgain	6	167138	3.58985e-05	0	121259	0
chr19:g.45368655C>T	c.335G>A	p.Arg112His	rs121913020	exonic	ERCC2	nonsynonymous SNV	6	167466	3.58282e-05	0	121255	0
chr5:g.132618182C>T	c.3277C>T	p.Arg1093Ter	rs121912628	exonic	RAD50	stopgain	6	167394	3.58436e-05	0	121257	0
chr9:g.95101723A>G	c.1661T>C	p.Leu554Pro	rs104886458	exonic	FANCC	nonsynonymous SNV	6	167438	3.58342e-05	0	121235	0
chr9:g.97687096C>G	c.555G>C	p.Gln185His	rs746617574	exonic	XPA	nonsynonymous SNV	6	166546	3.60261e-05	0	121149	0
chr3:g.37048994G>T	c.2080G>T	p.Glu694Ter	rs147542208	exonic	MLH1	stopgain	5	167220	2.99007e-05	9	121256	7.42231e-05
chr17:g.35106406G>A	c.556C>T	p.Arg186Ter	rs387906843	exonic	RAD51D	stopgain	5	166792	2.99775e-05	4	121264	3.29859e-05
chr2:g.214730491G>A	c.1921C>T	p.Arg641Ter	rs587781948	exonic	BARD1	stopgain	5	167390	2.98704e-05	4	121244	3.29913e-05
chr16:g.23629897G>A	c.2257C>T	p.Arg753Ter	rs180177110	exonic	PALB2	stopgain	5	167566	2.9839e-05	3	121274	2.47374e-05
chr11:g.108345818C>T	c.8494C>T	p.Arg2832Cys	rs587779872	exonic	ATM	nonsynonymous SNV	5	167396	2.98693e-05	2	121262	1.64932e-05
chr5:g.132579363C>T	c.412C>T	p.Arg138Ter	rs786203485	exonic	RAD50	stopgain	5	167426	2.98639e-05	2	121270	1.64921e-05
chr17:g.7675070C>T	c.542G>A	p.Arg181His	rs397514495	exonic	TP53	nonsynonymous SNV	5	167442	2.98611e-05	1	121266	8.24633e-06
chr22:g.28734439G>A	c.283C>T	p.Arg95Ter	rs587781269	exonic	CHEK2	stopgain	5	167344	2.98786e-05	0	121233	0
chr3:g.14165549G>A	c.658C>T	p.Arg220Ter	rs745679643	exonic	XPC	stopgain	5	166176	3.00886e-05	0	120773	0
chr10:g.14945110G>A	c.241C>T	p.Arg81Ter	rs121908156	exonic	DCLRE1C	stopgain	5	167196	2.9905e-05	0	121245	0
chr11:g.108281168G>A	c.3576G>A	p.Lys1192=	rs587776551	exonic	ATM	synonymous SNV	5	167344	2.98786e-05	0	121241	0
chr13:g.32339320C>G	c.4965C>G	p.Tyr1655Ter	rs80358721	exonic	BRCA2	stopgain	5	164138	3.04622e-05	0	120659	0
chr13:g.50949483C>G	c.719C>G	p.Ser240Ter	rs372632599	exonic	RNASEH2B	stopgain	5	167344	2.98786e-05	0	121259	0
chr13:g.108208685G>A	c.2584C>T	p.His862Tyr	rs201176444	exonic	LIG4	nonsynonymous SNV	5	167496	2.98515e-05	0	121259	0
chr16:g.89799620G>A	c.811C>T	p.Gln271Ter	rs372163487	exonic	FANCA	stopgain	5	167552	2.98415e-05	0	121263	0
chr17:g.7673802C>T	c.818G>A	p.Arg273His	rs28934576	exonic	TP53	nonsynonymous SNV	5	167364	2.9875e-05	0	121221	0
chr17:g.7674250C>T	c.713G>A	p.Cys238Tyr	rs730882005	exonic	TP53	nonsynonymous SNV	5	167510	2.9849e-05	0	121233	0
chr17:g.61685976A>C	c.2765T>G	p.Leu922Ter	rs587782410	exonic	BRIP1	stopgain	5	167472	2.98557e-05	0	121251	0
chr19:g.45414870G>C	c.693C>G	p.Phe231Leu	rs121913028	exonic	ERCC1	nonsynonymous SNV	5	167526	2.98461e-05	0	121257	0
chr19:g.48127920C>A	c.1922G>T	p.Arg641Leu	rs34087182	exonic	LIG1	nonsynonymous SNV	5	167550	2.98418e-05	0	121245	0
chr5:g.60918364G>C	c.300C>G	p.Tyr100Ter	rs143367518	exonic	ERCC8	stopgain	5	166486	3.00326e-05	0	121243	0
chr5:g.132595033C>A	c.1958C>A	p.Ser653Ter	rs587781904	exonic	RAD50	stopgain	5	167246	2.98961e-05	0	121261	0
chr8:g.89943297G>A	c.2140C>T	p.Arg714Ter	rs730881864	exonic	NBN	stopgain	5	167332	2.98807e-05	0	121243	0
chr3:g.14152376T>A	c.2074A>T	p.Lys692Ter	rs374117852	exonic	XPC	stopgain	5	166098	3.01027e-05	0	121068	0
chr19:g.45365053G>A	c.466C>T	p.Arg156Ter	rs151235136	exonic	ERCC2	stopgain	4	167294	2.391e-05	5	121272	4.12296e-05
chr2:g.214780658G>A	c.1216C>T	p.Arg406Ter	rs377153250	exonic	BARD1	stopgain	4	167118	2.39352e-05	3	121266	2.4739e-05
chr6:g.43604637C>T	c.907C>T	p.Arg303Ter	rs759607901	exonic	POLH	stopgain	4	167514	2.38786e-05	2	121270	1.64921e-05
chr17:g.7674220C>T	c.743G>A	p.Arg248Gln	rs11540652	exonic	TP53	nonsynonymous SNV	4	167486	2.38826e-05	2	121250	1.64948e-05
chr1:g.46274151C>T	c.1624C>T	p.Arg542Cys	rs374567435	exonic	RAD54L	nonsynonymous SNV	4	167544	2.38743e-05	1	121261	4.41384e-05
chr14:g.45181477C>T	c.4270C>T	p.Arg1424Ter	rs751954386	exonic	FANCM	stopgain	4	166864	2.39716e-05	1	121227	4.42048e-05
chr19:g.12810323C>T	c.556C>T	p.Arg186Trp	rs77103971	exonic	RNASEH2A	nonsynonymous SNV	4	167532	2.3876e-05	1	121245	4.41696e-05
chr1:g.45331835G>A	c.928C>T	p.Gln310Ter	rs587780082	exonic	MUTYH	stopgain	4	159334	2.51045e-05	0	120173	0
chr5:g.60944972C>A	c.37G>T	p.Glu13Ter	rs121434324	exonic	ERCC8	stopgain	4	167542	2.38746e-05	0	121243	0
chr9:g.97684977G>A	c.619C>T	p.Arg207Ter	rs104894133	exonic	XPA	stopgain	4	167154	2.393e-05	0	121231	0
chr10:g.49530797G>A	c.466C>T	p.Gln156Ter	rs751838040	exonic	ERCC6	stopgain	4	167460	2.38863e-05	0	121263	0
chr11:g.47234872G>A	c.818G>A	p.Arg273His	rs121434640	exonic	DDB2	nonsynonymous SNV	4	167504	2.388e-05	0	121263	0
chr11:g.108304801C>T	c.5623C>T	p.Arg1875Ter	rs376603775	exonic	ATM	stopgain	4	166890	2.39679e-05	0	121141	0
chr13:g.108210424T>A	c.845A>T	p.His282Leu	rs777008519	exonic	LIG4	nonsynonymous SNV	4	167044	2.39458e-05	0	121265	0
chr16:g.89765062T>G	c.2606A>C	p.Gln869Pro	rs780825099	exonic	FANCA	nonsynonymous SNV	4	167480	2.38834e-05	0	121263	0
chr17:g.35107017G>A	c.451C>T	p.Gln151Ter	rs587781756	exonic	RAD51D	stopgain	4	167538	2.38752e-05	0	121253	0
chr17:g.61859868C>A	c.133G>T	p.Glu45Ter	rs587781292	exonic	BRIP1	stopgain	4	167506	2.38797e-05	0	121253	0
chr19:g.45352228A>G	c.2171T>C	p.Met724Thr	rs763701580	exonic	ERCC2	nonsynonymous SNV	4	167326	2.39054e-05	0	121255	0
chr1:g.45330557C>A	c.1393G>T	p.Val465Phe	rs587782228	exonic	MUTYH	nonsynonymous SNV	4	162598	2.46005e-05	0	120819	0
chr1:g.45332215G>A	c.800C>T	p.Pro267Leu	rs374950566	exonic	MUTYH	nonsynonymous SNV	4	167422	2.38917e-05	0	121257	0
chr1:g.45332794C>T	c.461G>A	p.Arg154His	rs143353451	exonic	MUTYH	nonsynonymous SNV	4	167530	2.38763e-05	0	121263	0
chr2:g.127289763G>A	c.583C>T	p.Arg195Ter	rs138385061	exonic	ERCC3	stopgain	4	167528	2.38766e-05	0	121253	0
chr2:g.214752472G>C	c.1652C>G	p.Ser551Ter	rs587781707	exonic	BARD1	stopgain	4	167478	2.38837e-05	0	121267	0
chr3:g.10041709A>T	c.782A>T	p.Lys261Met	rs778289599	exonic	FANCD2	nonsynonymous SNV	4	167552	2.38732e-05	0	121261	0
chr5:g.83195935C>T	c.481C>T	p.Arg161Ter	rs779773463	exonic	XRCC4	stopgain	4	165864	2.41161e-05	0	120935	0
chr5:g.132595719C>T	c.2116C>T	p.Arg706Ter	rs772468452	exonic	RAD50	stopgain	4	167224	2.392e-05	0	121253	0
chr5:g.132608717C>T	c.2821C>T	p.Gln941Ter	rs397507177	exonic	RAD50	stopgain	4	145796	2.74356e-05	0	117945	0
chr7:g.5995534C>T	c.903G>A	p.Lys301=	rs267608153	exonic	PMS2	synonymous SNV	4	167444	2.38886e-05	0	121241	0
chr7:g.5999116G>A	c.697C>T	p.Gln233Ter	rs587779343	exonic	PMS2	stopgain	4	167536	2.38755e-05	0	121245	0
chr16:g.23607958G>A	c.3256C>T	p.Arg1086Ter	rs587776527	exonic	PALB2	stopgain	4	167328	2.39051e-05	0	121237	0
chr16:g.89742819A>G	c.3746T>C	p.Leu1249Pro	rs753316789	exonic	FANCA	nonsynonymous SNV	4	167330	2.39049e-05	0	121237	0
chr19:g.12813164C>T	c.719C>T	p.Thr240Met	rs79843600	exonic	RNASEH2A	nonsynonymous SNV	3	167340	1.79276e-05	3	121264	2.47394e-05
chr16:g.2044746G>A	c.433C>T	p.Arg145Ter	rs374489979	exonic	NTHL1	stopgain	3	165922	1.80808e-05	3	121172	2.47582e-05
chr10:g.49483384G>A	c.1954C>T	p.Arg652Ter	rs767247987	exonic	ERCC6	stopgain	3	167112	1.7952e-05	3	121246	2.47431e-05
chr3:g.14164836G>A	c.877C>T	p.Arg293Ter	rs373519125	exonic	XPC	stopgain	3	166610	1.80061e-05	3	120812	2.4832e-05
chr5:g.80672253C>T	c.802C>T	p.Arg268Ter	rs201033017	exonic	MSH3	stopgain	3	167416	1.79194e-05	3	121264	2.47394e-05
chr5:g.132638158C>T	c.3553C>T	p.Arg1185Ter	rs778555849	exonic	RAD50	stopgain	3	167476	1.7913e-05	3	121276	2.4737e-05
chr10:g.49530737G>A	c.526C>T	p.Arg176Ter	rs771781694	exonic	ERCC6	stopgain	3	167502	1.79102e-05	2	121262	1.64932e-05
chr5:g.132587637C>T	c.832C>T	p.Arg278Ter	rs766315644	exonic	RAD50	stopgain	3	166928	1.79718e-05	2	121256	1.6494e-05
chr9:g.35079208G>A	c.118C>T	p.Gln40Ter	rs776122485	exonic	FANCG	stopgain	3	163176	1.83851e-05	2	120672	1.65739e-05
chr16:g.89761950G>A	c.2851C>T	p.Arg951Trp	rs755546887	exonic	FANCA	nonsynonymous SNV	3	167322	1.79295e-05	2	121252	1.64946e-05
chr16:g.89816614A>G	c.2T>C	p.Met1Thr	rs769479800	exonic	FANCA	startloss	3	111528	2.68991e-05	1	112152	8.91647e-06
chr19:g.45352580G>A	c.1972C>T	p.Arg658Cys	rs121913021	exonic	ERCC2	nonsynonymous SNV	3	167506	1.79098e-05	1	121262	8.24661e-06
chr1:g.45332795G>A	c.460C>T	p.Arg154Cys	rs747993448	exonic	MUTYH	nonsynonymous SNV	3	167536	1.79066e-05	1	121274	8.24579e-06
chr1:g.45332440G>A	c.655C>T	p.Arg219Ter	rs587782885	exonic	MUTYH	stopgain	3	167082	1.79553e-05	1	121094	8.25805e-06
chr5:g.83204849C>T	c.673C>T	p.Arg225Ter	rs768825050	exonic	XRCC4	stopgain	3	167100	1.79533e-05	1	121076	8.25928e-06
chr16:g.89739517G>A	c.3971C>T	p.Pro1324Leu	rs182657062	exonic	FANCA	nonsynonymous SNV	3	121432	2.47052e-05	1	114647	6.23364e-05
chr13:g.32340000C>A	c.5645C>A	p.Ser1882Ter	rs80358785	exonic	BRCA2	stopgain	3	166550	1.80126e-05	1	121195	4.42674e-05
chr10:g.49461473G>A	c.3862C>T	p.Arg1288Ter	rs185142838	exonic	ERCC6	stopgain	3	167146	1.79484e-05	1	121262	8.24661e-06
chr13:g.102872397G>T	c.2878G>T	p.Glu960Ter	rs121434570	exonic	BIVM-ERCC5	stopgain	3	167452	1.79156e-05	1	121262	8.24661e-06
chr1:g.45332080G>A	c.856C>T	p.Gln286Ter	rs587781338	exonic	MUTYH	stopgain	3	167324	1.79293e-05	1	121252	8.24729e-06
chr3:g.10088463C>T	c.3481C>T	p.Gln1161Ter	rs369022159	exonic	FANCD2	stopgain	3	167310	1.79308e-05	1	121252	8.24729e-06
chr16:g.89749806G>A	c.3163C>T	p.Arg1055Trp	rs753063086	exonic	FANCA	nonsynonymous SNV	3	167536	1.79066e-05	0	121261	0
chr10:g.49458898G>A	c.4399C>T	p.Arg1467Ter	rs762976316	exonic	ERCC6	stopgain	3	167434	1.79175e-05	0	121255	0
chr10:g.68459144T>C	c.679A>G	p.Lys227Glu	rs760412883	exonic	DNA2	nonsynonymous SNV	3	156134	1.92143e-05	0	119853	0
chr10:g.68459161G>C	c.662C>G	p.Ala221Gly	rs751031650	exonic	DNA2	nonsynonymous SNV	3	151860	1.9755e-05	0	119275	0
chr11:g.22625809A>C	c.2T>G	p.Met1Arg	rs745495865	exonic	FANCF	startloss	3	165742	1.81004e-05	0	121251	0
chr11:g.108253938C>T	c.2023C>T	p.Gln675Ter	rs777849257	exonic	ATM	stopgain	3	167464	1.79143e-05	0	121255	0
chr11:g.108301658C>T	c.5188C>T	p.Arg1730Ter	rs764389018	exonic	ATM	stopgain	3	167230	1.79394e-05	0	121241	0
chr11:g.108332765C>T	c.7792C>T	p.Arg2598Ter	rs138941496	exonic	ATM	stopgain	3	166872	1.79779e-05	0	121179	0
chr13:g.32394726C>G	c.9294C>G	p.Tyr3098Ter	rs80359200	exonic	BRCA2	stopgain	3	167224	1.794e-05	0	121255	0
chr14:g.45159155C>T	c.1456C>T	p.Arg486Ter	rs1011870043	exonic	FANCM	stopgain	3	167328	1.79289e-05	0	121249	0
chr14:g.45175332G>T	c.2578G>T	p.Glu860Ter	rs1383262366	exonic	FANCM	stopgain	3	157508	1.90467e-05	0	119167	0
chr15:g.89293963A>T	c.2422A>T	p.Lys808Ter	rs375656231	exonic	FANCI	stopgain	3	167536	1.79066e-05	0	121263	0
chr15:g.90765319C>T	c.2098C>T	p.Gln700Ter	rs367543028	exonic	BLM	stopgain	3	167472	1.79134e-05	0	121247	0
chr15:g.90803577C>T	c.3415C>T	p.Arg1139Ter	rs587783037	exonic	BLM	stopgain	3	167474	1.79132e-05	0	121249	0
chr16:g.23603471G>C	c.3549C>G	p.Tyr1183Ter	rs118203998	exonic	PALB2	stopgain	3	167508	1.79096e-05	0	121257	0
chr17:g.7674872T>C	c.659A>G	p.Tyr220Cys	rs121912666	exonic	TP53	nonsynonymous SNV	3	167476	1.7913e-05	0	121259	0
chr17:g.43071225G>C	c.4689C>G	p.Tyr1563Ter	rs80357433	exonic	BRCA1	stopgain	3	166950	1.79695e-05	0	121253	0
chr17:g.43082434G>A	c.4327C>T	p.Arg1443Ter	rs41293455	exonic	BRCA1	stopgain	3	167466	1.79141e-05	0	121255	0
chr17:g.58692740C>T	c.97C>T	p.Gln33Ter	rs587782528	exonic	RAD51C	stopgain	3	167564	1.79036e-05	0	121259	0
chr17:g.61801348C>G	c.1045G>C	p.Ala349Pro	rs149364097	exonic	BRIP1	nonsynonymous SNV	3	167398	1.79214e-05	0	121261	0
chr17:g.61859808G>A	c.193C>T	p.Gln65Ter	rs575595017	exonic	BRIP1	stopgain	3	167460	1.79147e-05	0	121253	0
chr19:g.12806742G>A	c.69G>A	p.Val23=	rs397515480	exonic	RNASEH2A	synonymous SNV	3	135028	2.22176e-05	0	116941	0
chr2:g.47795903C>G	c.467C>G	p.Ser156Ter	rs63749873	exonic	MSH6	stopgain	3	167328	1.79289e-05	0	121245	0
chr2:g.127286772G>A	c.1273C>T	p.Arg425Ter	rs121913047	exonic	ERCC3	stopgain	3	167460	1.79147e-05	0	121245	0
chr2:g.214780662G>C	c.1212C>G	p.Tyr404Ter	rs587782681	exonic	BARD1	stopgain	3	167156	1.79473e-05	0	121257	0
chr3:g.10048008T>C	c.1370T>C	p.Leu457Pro	rs1181436417	exonic	FANCD2	nonsynonymous SNV	3	167562	1.79038e-05	0	121265	0
chr3:g.14168330G>A	c.463C>T	p.Arg155Ter	rs755825264	exonic	XPC	stopgain	3	166824	1.7983e-05	0	120849	0
chr3:g.14178567A>C	c.2T>G	p.Met1Arg	rs760324503	exonic	XPC	startloss	3	166356	1.80336e-05	0	120953	0
chr5:g.60898322T>C	c.797A>G	p.Asp266Gly	rs281875225	exonic	ERCC8	nonsynonymous SNV	3	167416	1.79194e-05	0	121263	0
chr9:g.35078338C>A	c.313G>T	p.Glu105Ter	rs121434425	exonic	FANCG	stopgain	3	166508	1.80172e-05	0	121245	0
chr9:g.95150074G>A	c.535C>T	p.Arg179Ter	rs769039987	exonic	FANCC	stopgain	3	167444	1.79164e-05	0	121243	0
chr1:g.45331676G>A	c.1087C>T	p.Gln363Ter	rs587783057	exonic	MUTYH	stopgain	3	166740	1.79921e-05	0	121207	0
chr2:g.47799329T>C	c.1346T>C	p.Leu449Pro	rs63750741	exonic	MSH6	nonsynonymous SNV	3	167108	1.79525e-05	0	121237	0
chr11:g.108293369T>G	c.4668T>G	p.Tyr1556Ter	rs766438805	exonic	ATM	stopgain	3	166834	1.79819e-05	0	121201	0
chr17:g.43063903G>T	c.5123C>A	p.Ala1708Glu	rs28897696	exonic	BRCA1	nonsynonymous SNV	3	167250	1.79372e-05	0	121235	0
chr19:g.12813149G>A	c.704G>A	p.Arg235Gln	rs75718910	exonic	RNASEH2A	nonsynonymous SNV	3	167188	1.79439e-05	0	121235	0
chr17:g.61776445G>A	c.2053C>T	p.Gln685Ter	rs876659533	exonic	BRIP1	stopgain	3	166094	1.80621e-05	0	121078	0
chr2:g.47804948C>A	c.3477C>A	p.Tyr1159Ter	rs398123231	exonic	MSH6	stopgain	3	166114	1.80599e-05	0	121076	0
chr16:g.2046223G>A	c.259C>T	p.Gln87Ter	rs201671098	exonic	NTHL1	stopgain	2	167540	1.19374e-05	11	121264	9.07112e-05
chr7:g.5992018G>A	c.943C>T	p.Arg315Ter	rs200640585	exonic	PMS2	stopgain	2	167512	1.19394e-05	8	121272	6.59674e-05
chr11:g.108259022C>T	c.2413C>T	p.Arg805Ter	rs780619951	exonic	ATM	stopgain	2	167238	1.1959e-05	6	121248	4.94854e-05
chr1:g.45332446G>A	c.649C>T	p.Arg217Cys	rs200495564	exonic	MUTYH	nonsynonymous SNV	2	167220	1.19603e-05	5	121152	4.12705e-05
chr13:g.102862245C>T	c.1096C>T	p.Arg366Ter	rs966111552	exonic	BIVM-ERCC5	stopgain	2	167246	1.19584e-05	5	121237	0.000220926
chr2:g.127271348G>A	c.1933C>T	p.Arg645Ter	rs1404157087	exonic	ERCC3	stopgain	2	167482	1.19416e-05	5	121276	4.12283e-05
chr18:g.23022189C>T	c.2515C>T	p.Arg839Ter	rs1064796899	exonic	RBBP8	stopgain	2	167528	1.19383e-05	4	121276	3.29826e-05
chr13:g.102861621C>T	c.787C>T	p.Arg263Ter	rs121434572	exonic	BIVM-ERCC5	stopgain	2	167464	1.19429e-05	4	121268	3.29848e-05
chr16:g.89791459G>A	c.1303C>T	p.Arg435Cys	rs148473140	exonic	FANCA	nonsynonymous SNV	2	167304	1.19543e-05	4	121254	3.29886e-05
chr11:g.94467821G>A	c.1090C>T	p.Arg364Ter	rs371077728	exonic	MRE11	stopgain	2	167484	1.19414e-05	3	121252	2.47419e-05
chr2:g.3550458C>T	c.424G>A	p.Val142Ile	rs766294940	exonic	RNASEH1	nonsynonymous SNV	2	167498	1.19404e-05	3	121272	2.47378e-05
chr2:g.127280620G>A	c.1354C>T	p.Arg452Ter	rs150954655	exonic	ERCC3	stopgain	2	167338	1.19519e-05	3	121278	2.47366e-05
chr22:g.28725278G>A	c.409C>T	p.Arg137Ter	rs730881701	exonic	CHEK2	stopgain	2	167392	1.1948e-05	2	121264	1.64929e-05
chr13:g.32379913G>A	c.9117G>A	p.Pro3039=	rs28897756	exonic	BRCA2	synonymous SNV	2	165676	1.20718e-05	2	121064	1.65202e-05
chr16:g.23635306G>A	c.1240C>T	p.Arg414Ter	rs180177100	exonic	PALB2	stopgain	2	167170	1.19639e-05	2	121268	1.64924e-05
chr16:g.23637865G>A	c.196C>T	p.Gln66Ter	rs180177083	exonic	PALB2	stopgain	2	167542	1.19373e-05	2	121280	1.64908e-05
chr17:g.43091924G>A	c.3607C>T	p.Arg1203Ter	rs62625308	exonic	BRCA1	stopgain	2	167300	1.19546e-05	2	121198	1.65019e-05
chr19:g.45352568G>A	c.1984C>T	p.Gln662Ter	rs778479250	exonic	ERCC2	stopgain	2	167520	1.19389e-05	2	121264	1.64929e-05
chr2:g.47800177C>T	c.2194C>T	p.Arg732Ter	rs63751127	exonic	MSH6	stopgain	2	167034	1.19736e-05	2	121264	1.64929e-05
chr13:g.32363445G>A	c.8243G>A	p.Gly2748Asp	rs80359071	exonic	BRCA2	nonsynonymous SNV	2	164990	1.21219e-05	2	121236	1.64968e-05
chr3:g.14158640G>A	c.1243C>T	p.Arg415Ter	rs757958943	exonic	XPC	stopgain	2	166846	1.19871e-05	1	120818	8.27691e-06
chr10:g.49470299G>A	c.3661C>T	p.Arg1221Ter	rs529174213	exonic	ERCC6	stopgain	2	167456	1.19434e-05	1	121276	8.24565e-06
chr13:g.102866725G>A	c.2413G>A	p.Gly805Arg	rs899478069	exonic	BIVM-ERCC5	nonsynonymous SNV	2	167522	1.19387e-05	1	121255	4.41501e-05
chr5:g.132637179C>T	c.3454C>T	p.Arg1152Ter	rs745797941	exonic	RAD50	stopgain	2	167514	1.19393e-05	1	121234	8.24851e-06
chr5:g.132638197C>T	c.3592C>T	p.Arg1198Ter	rs761837416	exonic	RAD50	stopgain	2	167422	1.19459e-05	1	121274	8.24579e-06
chr11:g.108245000C>T	c.875C>T	p.Pro292Leu	rs747727055	exonic	ATM	nonsynonymous SNV	2	166908	1.19826e-05	1	121197	4.42635e-05
chr11:g.108343260G>A	c.8307G>A	p.Trp2769Ter	rs778269655	exonic	ATM	stopgain	2	167470	1.19424e-05	1	121247	4.41657e-05
chr11:g.108365359C>T	c.9022C>T	p.Arg3008Cys	rs587782292	exonic	ATM	nonsynonymous SNV	2	167504	1.194e-05	1	121251	4.41579e-05
chr15:g.89283149C>T	c.1597C>T	p.Arg533Ter	rs1347292940	exonic	FANCI	stopgain	2	167530	1.19382e-05	1	121255	4.41501e-05
chr3:g.14158148G>A	c.1735C>T	p.Arg579Ter	rs121965088	exonic	XPC	stopgain	2	166862	1.1986e-05	1	120829	4.49964e-05
chr2:g.47801086C>T	c.3103C>T	p.Arg1035Ter	rs63749999	exonic	MSH6	stopgain	2	165908	1.20549e-05	1	121181	4.42948e-05
chr16:g.1497457C>T	c.779C>T	p.Pro260Leu	rs369656775	exonic	TELO2	nonsynonymous SNV	2	137742	1.45199e-05	1	116780	8.56311e-06
chr7:g.6002590G>A	c.400C>T	p.Arg134Ter	rs63750871	exonic	PMS2	stopgain	2	167220	1.19603e-05	1	121280	8.24538e-06
chr2:g.47800714C>T	c.2731C>T	p.Arg911Ter	rs63751017	exonic	MSH6	stopgain	2	166084	1.20421e-05	1	121083	8.2588e-06
chr16:g.3594476G>A	c.2137C>T	p.Arg713Ter	rs760126773	exonic	SLX4	stopgain	2	167204	1.19614e-05	0	121223	0
chr3:g.10041684C>T	c.757C>T	p.Arg253Ter	rs374328858	exonic	FANCD2	stopgain	2	167538	1.19376e-05	0	121259	0
chr11:g.108247029A>G	c.967A>G	p.Ile323Val	rs587781511	exonic	ATM	nonsynonymous SNV	2	167336	1.1952e-05	0	121249	0
chr13:g.108209531G>A	c.1738C>T	p.Arg580Ter	rs104894418	exonic	LIG4	stopgain	2	167532	1.1938e-05	0	121251	0
chr2:g.3550413G>A	c.469C>T	p.Arg157Ter	rs373442996	exonic	RNASEH1	stopgain	2	167536	1.19377e-05	0	121253	0
chr2:g.47800889A>G	c.2906A>G	p.Tyr969Cys	rs63749919	exonic	MSH6	nonsynonymous SNV	2	164696	1.21436e-05	0	120961	0
chr5:g.132638203C>T	c.3598C>T	p.Arg1200Ter	rs750586158	exonic	RAD50	stopgain	2	167414	1.19464e-05	0	121265	0
chr5:g.132640768C>T	c.3715C>T	p.Arg1239Ter	rs876658770	exonic	RAD50	stopgain	2	167536	1.19377e-05	0	121255	0
chr17:g.58703201C>T	c.577C>T	p.Arg193Ter	rs200293302	exonic	RAD51C	stopgain	2	167192	1.19623e-05	0	121235	0
chr10:g.49532736G>A	c.229C>T	p.Arg77Ter	rs121917903	exonic	ERCC6	stopgain	2	167552	1.19366e-05	0	121251	0
chr11:g.47232931C>T	c.574C>T	p.Arg192Ter	rs199822504	exonic	DDB2	stopgain	2	167562	1.19359e-05	0	121261	0
chr11:g.94486068A>C	c.170T>G	p.Leu57Ter	rs951805101	exonic	MRE11	stopgain	2	167184	1.19629e-05	0	121253	0
chr11:g.108227806C>T	c.103C>T	p.Arg35Ter	rs55861249	exonic	ATM	stopgain	2	167420	1.1946e-05	0	121259	0
chr11:g.108244927C>T	c.802C>T	p.Gln268Ter	rs557012154	exonic	ATM	stopgain	2	167314	1.19536e-05	0	121243	0
chr11:g.108272782G>T	c.3214G>T	p.Glu1072Ter	rs1060501687	exonic	ATM	stopgain	2	167468	1.19426e-05	0	121255	0
chr11:g.108279578C>G	c.3372C>G	p.Tyr1124Ter	rs587779833	exonic	ATM	stopgain	2	167158	1.19647e-05	0	121247	0
chr11:g.108282796G>A	c.3663G>A	p.Trp1221Ter	rs864622490	exonic	ATM	stopgain	2	167306	1.19541e-05	0	121237	0
chr11:g.108332026C>T	c.7777C>T	p.Gln2593Ter	rs781215442	exonic	ATM	stopgain	2	167120	1.19674e-05	0	121209	0
chr11:g.108332848T>G	c.7875T>G	p.Asp2625Glu	rs1196903858	exonic	ATM	nonsynonymous SNV	2	167230	1.19596e-05	0	121241	0
chr11:g.108332849G>C	c.7876G>C	p.Ala2626Pro	rs267606669	exonic	ATM	nonsynonymous SNV	2	167204	1.19614e-05	0	121229	0
chr11:g.108345873T>A	c.8549T>A	p.Leu2850Ter	rs876658716	exonic	ATM	stopgain	2	167278	1.19561e-05	0	121259	0
chr13:g.32340037C>G	c.5682C>G	p.Tyr1894Ter	rs41293497	exonic	BRCA2	stopgain	2	166976	1.19778e-05	0	121261	0
chr13:g.32340420C>G	c.6065C>G	p.Ser2022Ter	rs80358843	exonic	BRCA2	stopgain	2	167240	1.19589e-05	0	121255	0
chr13:g.32394803A>T	c.9371A>T	p.Asn3124Ile	rs28897759	exonic	BRCA2	nonsynonymous SNV	2	167342	1.19516e-05	0	121227	0
chr13:g.50927474T>A	c.132T>A	p.Cys44Ter	rs74876702	exonic	RNASEH2B	stopgain	2	167462	1.1943e-05	0	121257	0
chr13:g.50948037G>T	c.667G>T	p.Glu223Ter	rs1555257383	exonic	RNASEH2B	stopgain	2	166940	1.19804e-05	0	121251	0
chr13:g.108210436C>T	c.833G>A	p.Arg278His	rs104894421	exonic	LIG4	nonsynonymous SNV	2	167006	1.19756e-05	0	121257	0
chr14:g.45167040C>T	c.1879C>T	p.Arg627Ter	rs374626826	exonic	FANCM	stopgain	2	167372	1.19494e-05	0	121249	0
chr16:g.2040142C>T	c.782G>A	p.Trp261Ter	rs753029097	exonic	NTHL1	stopgain	2	167254	1.19579e-05	0	121253	0
chr16:g.2043648C>A	c.604G>T	p.Glu202Ter	rs919177150	exonic	NTHL1	stopgain	2	167364	1.195e-05	0	121249	0
chr16:g.3597524C>T	c.1538G>A	p.Trp513Ter	rs761314760	exonic	SLX4	stopgain	2	167536	1.19377e-05	0	121231	0
chr16:g.23636122T>A	c.424A>T	p.Lys142Ter	rs587782005	exonic	PALB2	stopgain	2	167452	1.19437e-05	0	121229	0
chr16:g.89738895G>C	c.4247C>G	p.Ser1416Ter	rs940187828	exonic	FANCA	stopgain	2	167562	1.19359e-05	0	121259	0
chr16:g.89738944G>A	c.4198C>T	p.Arg1400Cys	rs745882980	exonic	FANCA	nonsynonymous SNV	2	167566	1.19356e-05	0	121261	0
chr16:g.89771803G>A	c.2026C>T	p.Gln676Ter	rs1448463647	exonic	FANCA	stopgain	2	167556	1.19363e-05	0	121257	0
chr16:g.89791999G>A	c.1153C>T	p.His385Tyr	rs757760966	exonic	FANCA	nonsynonymous SNV	2	167556	1.19363e-05	0	121263	0
chr16:g.89792481A>C	c.1073T>G	p.Leu358Arg	rs1045404649	exonic	FANCA	nonsynonymous SNV	2	165226	1.21046e-05	0	121253	0
chr16:g.89816615T>C	c.1A>G	p.Met1Val	rs772751654	exonic	FANCA	startloss	2	111216	1.7983e-05	0	112267	0
chr17:g.7675088C>T	c.524G>A	p.Arg175His	rs28934578	exonic	TP53	nonsynonymous SNV	2	167404	1.19471e-05	0	121245	0
chr17:g.34983091G>A	c.86G>A	p.Trp29Ter	rs750089034	exonic	LIG3	stopgain	2	167500	1.19403e-05	0	121253	0
chr17:g.35101301C>T	c.803G>A	p.Trp268Ter	rs750219200	exonic	RAD51D	stopgain	2	167530	1.19382e-05	0	121263	0
chr17:g.43093193G>A	c.2338C>T	p.Gln780Ter	rs80356945	exonic	BRCA1	stopgain	2	167012	1.19752e-05	0	121261	0
chr17:g.58696702G>C	c.414G>C	p.Leu138Phe	rs267606999	exonic	RAD51C	nonsynonymous SNV	2	167544	1.19372e-05	0	121261	0
chr17:g.61793698C>A	c.1372G>T	p.Glu458Ter	rs587780228	exonic	BRIP1	stopgain	2	166076	1.20427e-05	0	121171	0
chr17:g.61799200G>A	c.1240C>T	p.Gln414Ter	rs368796923	exonic	BRIP1	stopgain	2	167260	1.19574e-05	0	121251	0
chr17:g.61861516A>T	c.24T>A	p.Tyr8Ter	rs752411477	exonic	BRIP1	stopgain	2	167446	1.19441e-05	0	121247	0
chr1:g.45332574C>T	c.606G>A	p.Gln202=	rs199989617	exonic	MUTYH	synonymous SNV	2	167516	1.19392e-05	0	121261	0
chr1:g.45332636G>A	c.544C>T	p.Gln182Ter	rs376561094	exonic	MUTYH	stopgain	2	167528	1.19383e-05	0	121255	0
chr1:g.45332678C>A	c.502G>T	p.Glu168Ter	rs745921592	exonic	MUTYH	stopgain	2	167528	1.19383e-05	0	121255	0
chr22:g.28711986C>A	c.715G>T	p.Glu239Ter	rs121908702	exonic	CHEK2	stopgain	2	167498	1.19404e-05	0	121251	0
chr22:g.28724994G>T	c.575C>A	p.Ser192Ter	rs899211928	exonic	CHEK2	stopgain	2	167480	1.19417e-05	0	121239	0
chr2:g.47800297C>T	c.2314C>T	p.Arg772Trp	rs63750138	exonic	MSH6	nonsynonymous SNV	2	167228	1.19597e-05	0	121247	0
chr2:g.219158194G>C	c.169C>G	p.Arg57Gly	rs118204451	exonic	NHEJ1	nonsynonymous SNV	2	167540	1.19374e-05	0	121257	0
chr3:g.10043065C>T	c.904C>T	p.Arg302Trp	rs121917787	exonic	FANCD2	nonsynonymous SNV	2	167414	1.19464e-05	0	121245	0
chr5:g.60887494G>T	c.1068C>A	p.Cys356Ter	rs141898557	exonic	ERCC8	stopgain	2	167506	1.19399e-05	0	121261	0
chr5:g.132579986C>T	c.676C>T	p.Gln226Ter	rs377429225	exonic	RAD50	stopgain	2	167312	1.19537e-05	0	121249	0
chr5:g.132594950C>G	c.1875C>G	p.Tyr625Ter	rs149201802	exonic	RAD50	stopgain	2	167370	1.19496e-05	0	121263	0
chr7:g.5999200G>A	c.613C>T	p.Gln205Ter	rs758250810	exonic	PMS2	stopgain	2	167544	1.19372e-05	0	121249	0
chr7:g.100095450T>C	c.1616A>G	p.Tyr539Cys	rs778583017	exonic	MCM7	nonsynonymous SNV	2	167198	1.19619e-05	0	121259	0
chr8:g.89943320G>C	c.2117C>G	p.Ser706Ter	rs730881857	exonic	NBN	stopgain	2	167412	1.19466e-05	0	121253	0
chr8:g.89953615G>A	c.1474C>T	p.Gln492Ter	rs587782130	exonic	NBN	stopgain	2	167040	1.19732e-05	0	121255	0
chr9:g.35076532C>A	c.976G>T	p.Glu326Ter	rs754484649	exonic	FANCG	stopgain	2	167564	1.19357e-05	0	121253	0
chr9:g.95111630C>A	c.1162G>T	p.Gly388Ter	rs371897078	exonic	FANCC	stopgain	2	167478	1.19419e-05	0	121263	0
chr1:g.46250097C>A	c.188C>A	p.Pro63His	rs121908688	exonic	RAD54L	nonsynonymous SNV	2	167330	1.19524e-05	0	121237	0
chr2:g.127279270G>A	c.1633C>T	p.Gln545Ter	rs121913048	exonic	ERCC3	stopgain	2	167308	1.1954e-05	0	121237	0
chr5:g.80670220C>T	c.703C>T	p.Gln235Ter	rs371356175	exonic	MSH3	stopgain	2	167296	1.19549e-05	0	121237	0
chr6:g.111405476T>A	c.559A>T	p.Arg187Trp	rs1057519367	exonic	REV3L	nonsynonymous SNV	2	161536	1.23811e-05	0	120065	0
chr7:g.5982843G>A	c.2155C>T	p.Gln719Ter	rs876659480	exonic	PMS2	stopgain	2	160574	1.24553e-05	0	120619	0
chr7:g.6005918C>T	c.137G>A	p.Ser46Asn	rs121434629	exonic	PMS2	nonsynonymous SNV	2	165010	1.21205e-05	0	121229	0
chr9:g.95101756G>T	c.1628C>A	p.Ser543Ter	rs867319477	exonic	FANCC	stopgain	2	167268	1.19569e-05	0	121235	0
chr11:g.108267258C>T	c.2554C>T	p.Gln852Ter	rs758081262	exonic	ATM	stopgain	2	167288	1.19554e-05	0	121227	0
chr11:g.108343246G>A	c.8293G>A	p.Gly2765Ser	rs748634900	exonic	ATM	nonsynonymous SNV	2	167256	1.19577e-05	0	121235	0
chr11:g.108365208C>T	c.8977C>T	p.Arg2993Ter	rs770641163	exonic	ATM	stopgain	2	167248	1.19583e-05	0	121235	0
chr13:g.32357881G>A	c.7757G>A	p.Trp2586Ter	rs80359003	exonic	BRCA2	stopgain	2	167288	1.19554e-05	0	121235	0
chr15:g.90794311G>C	c.3164G>C	p.Cys1055Ser	rs367543029	exonic	BLM	nonsynonymous SNV	2	166552	1.20083e-05	0	120903	0
chr16:g.89770179A>G	c.2303T>C	p.Leu768Pro	rs1490352414	exonic	FANCA	nonsynonymous SNV	2	151264	1.32219e-05	0	119147	0
chr16:g.89792527G>A	c.1027C>T	p.Gln343Ter	rs755018069	exonic	FANCA	stopgain	2	164956	1.21244e-05	0	121237	0
chr17:g.35103466G>A	c.655C>T	p.Gln219Ter	rs771007945	exonic	RAD51D	stopgain	2	167282	1.19559e-05	0	121237	0
chr17:g.35103472C>A	c.649G>T	p.Gly217Ter	rs775365939	exonic	RAD51D	stopgain	2	167292	1.19551e-05	0	121237	0
chr19:g.45364865C>T	c.567G>A	p.Trp189Ter	rs377532898	exonic	ERCC2	stopgain	2	167186	1.19627e-05	0	121237	0
chr22:g.28695737C>T	c.1232G>A	p.Trp411Ter	rs371418985	exonic	CHEK2	stopgain	2	166562	1.20075e-05	0	121237	0
chr22:g.28734637G>A	c.85C>T	p.Gln29Ter	rs761494650	exonic	CHEK2	stopgain	2	165762	1.20655e-05	0	121227	0
chr13:g.32371040C>T	c.8572C>T	p.Gln2858Ter	rs80359112	exonic	BRCA2	stopgain	2	166058	1.2044e-05	0	121064	0
chr16:g.23635606G>A	c.940C>T	p.Gln314Ter	rs786203821	exonic	PALB2	stopgain	2	166104	1.20406e-05	0	121080	0
chr19:g.45352262C>G	c.2137G>C	p.Gly713Arg	rs121913022	exonic	ERCC2	nonsynonymous SNV	2	166084	1.20421e-05	0	121074	0
chr2:g.47800040G>A	c.2057G>A	p.Gly686Asp	rs587779227	exonic	MSH6	nonsynonymous SNV	2	166096	1.20412e-05	0	121068	0
chr3:g.10087255G>T	c.3457G>T	p.Glu1153Ter	rs771375235	exonic	FANCD2	stopgain	1	162580	6.15082e-06	144	120439	0.00119563
chr1:g.45332242C>T	c.773G>A	p.Gly258Glu	rs730881833	exonic	MUTYH	nonsynonymous SNV	1	167294	5.9775e-06	33	121270	0.00027212
chr3:g.127599441C>T	c.130C>T	p.Arg44Cys	rs375851208	exonic	MCM2	nonsynonymous SNV	1	167556	5.96815e-06	19	121272	0.000156673
chr10:g.68459230C>T	c.593G>A	p.Arg198His	rs1272393477	exonic	DNA2	nonsynonymous SNV	1	123670	8.08604e-06	12	114584	0.000104727
chr16:g.89816615T>A	c.1A>T	p.Met1Leu	rs772751654	exonic	FANCA	startloss	1	111216	8.99151e-06	12	112280	0.000106876
chr3:g.14165468G>A	c.739C>T	p.Arg247Ter	rs764321665	exonic	XPC	stopgain	1	166098	6.02054e-06	7	121083	5.78116e-05
chr5:g.75590368G>A	c.1284G>A	p.Ala428=	rs770984846	exonic	POLK	synonymous SNV	1	166008	6.02381e-06	5	120958	4.13367e-05
chr17:g.61799125G>A	c.1315C>T	p.Arg439Ter	rs587780226	exonic	BRIP1	stopgain	1	167098	5.98451e-06	4	121068	3.30393e-05
chr11:g.108316015C>T	c.6100C>T	p.Arg2034Ter	rs532480170	exonic	ATM	stopgain	1	167492	5.97043e-06	3	121228	2.47468e-05
chr2:g.214781426G>A	c.448C>T	p.Arg150Ter	rs730881411	exonic	BARD1	stopgain	1	167168	5.98201e-06	3	121150	2.47627e-05
chr19:g.12810324G>A	c.557G>A	p.Arg186Gln	rs753679297	exonic	RNASEH2A	nonsynonymous SNV	1	167326	5.97636e-06	3	121252	2.47419e-05
chr19:g.45369114C>T	c.139G>A	p.Gly47Arg	rs1360631927	exonic	ERCC2	nonsynonymous SNV	1	166102	6.0204e-06	3	121081	2.47768e-05
chr19:g.45421378G>A	c.121C>T	p.Arg41Ter	rs867518898	exonic	ERCC1	stopgain	1	150162	6.65947e-06	3	119789	2.5044e-05
chr6:g.35455919C>T	c.421C>T	p.Arg141Ter	rs121434506	exonic	FANCE	stopgain	1	167256	5.97886e-06	2	121238	1.64965e-05
chr13:g.32340219C>A	c.5864C>A	p.Ser1955Ter	rs80358815	exonic	BRCA2	stopgain	1	167282	5.97793e-06	2	121253	8.8308e-05
chr17:g.43124063G>A	c.34C>T	p.Gln12Ter	rs80357134	exonic	BRCA1	stopgain	1	167224	5.98e-06	2	121263	8.8269e-05
chr17:g.7673803G>A	c.817C>T	p.Arg273Cys	rs121913343	exonic	TP53	nonsynonymous SNV	1	167248	5.97914e-06	2	121234	1.6497e-05
chr11:g.94459461G>A	c.1447C>T	p.Arg483Ter	rs780001540	exonic	MRE11	stopgain	1	167232	5.97972e-06	2	121214	1.64997e-05
chr16:g.1502986G>A	c.1826G>A	p.Arg609His	rs754162070	exonic	TELO2	nonsynonymous SNV	1	166108	6.02018e-06	2	121079	1.65181e-05
chr3:g.37048973C>T	c.2059C>T	p.Arg687Trp	rs63751275	exonic	MLH1	nonsynonymous SNV	1	167332	5.97614e-06	1	121260	8.24674e-06
chr5:g.132618134C>T	c.3229C>T	p.Arg1077Ter	rs368980595	exonic	RAD50	stopgain	1	167388	5.97414e-06	1	121276	8.24565e-06
chr16:g.89815912G>A	c.154C>T	p.Arg52Ter	rs773159223	exonic	FANCA	stopgain	1	167562	5.96794e-06	1	121257	4.41462e-05
chr19:g.45368656G>A	c.334C>T	p.Arg112Cys	rs760820378	exonic	ERCC2	nonsynonymous SNV	1	167492	5.97043e-06	1	121257	4.41462e-05
chr17:g.61780893G>A	c.1741C>T	p.Arg581Ter	rs780020495	exonic	BRIP1	stopgain	1	167298	5.97736e-06	1	121237	4.41852e-05
chr13:g.32337185A>T	c.2830A>T	p.Lys944Ter	rs80358533	exonic	BRCA2	stopgain	1	167168	5.98201e-06	1	121236	8.24838e-06
chr5:g.80768929C>T	c.2179C>T	p.Arg727Ter	rs376667075	exonic	MSH3	stopgain	1	167126	5.98351e-06	1	121260	8.24674e-06
chr11:g.108250834C>T	c.1369C>T	p.Arg457Ter	rs749036865	exonic	ATM	stopgain	1	167502	5.97008e-06	1	121263	4.41345e-05
chr11:g.108365360G>A	c.9023G>A	p.Arg3008His	rs587781894	exonic	ATM	nonsynonymous SNV	1	167486	5.97065e-06	1	121249	4.41618e-05
chr16:g.89792008G>A	c.1144C>T	p.Gln382Ter	rs769718381	exonic	FANCA	stopgain	1	167560	5.96801e-06	1	121259	4.41423e-05
chr17:g.7674252C>T	c.711G>A	p.Met237Ile	rs587782664	exonic	TP53	nonsynonymous SNV	1	167520	5.96944e-06	1	121243	4.41735e-05
chr17:g.58709862C>T	c.709C>T	p.Arg237Ter	rs770637624	exonic	RAD51C	stopgain	1	167436	5.97243e-06	1	121231	4.41969e-05
chr3:g.10065974C>T	c.2380C>T	p.Arg794Ter	rs755350165	exonic	FANCD2	stopgain	1	167150	5.98265e-06	1	121255	4.41501e-05
chr2:g.214769289G>T	c.1338C>A	p.Tyr446Ter	rs761702998	exonic	BARD1	stopgain	1	167210	5.9805e-06	1	121225	4.42087e-05
chr11:g.65720363G>A	c.227C>T	p.Pro76Leu	rs76091978	exonic	RNASEH2C	nonsynonymous SNV	1	167198	5.98093e-06	1	121227	4.42048e-05
chr16:g.23630046A>C	c.2108T>G	p.Leu703Ter	rs752592662	exonic	PALB2	stopgain	1	167322	5.9765e-06	1	121237	4.41852e-05
chr12:g.109103495C>T	c.685C>T	p.Arg229Ter	rs772214871	exonic	UNG	stopgain	1	167552	5.9683e-06	1	121278	8.24552e-06
chr15:g.89285201C>T	c.1804C>T	p.Arg602Ter	rs1432325198	exonic	FANCI	stopgain	1	167528	5.96915e-06	1	121278	8.24552e-06
chr16:g.89816551C>T	c.65G>A	p.Trp22Ter	rs761341952	exonic	FANCA	stopgain	1	104844	9.53798e-06	1	110436	9.05502e-06
chr17:g.58724090C>T	c.955C>T	p.Arg319Ter	rs587781287	exonic	RAD51C	stopgain	1	167382	5.97436e-06	1	121268	8.2462e-06
chr9:g.95117318G>A	c.1069C>T	p.Gln357Ter	rs759900071	exonic	FANCC	stopgain	1	167284	5.97786e-06	1	121252	8.24729e-06
chr11:g.108330233C>T	c.7327C>T	p.Arg2443Ter	rs121434220	exonic	ATM	stopgain	1	167030	5.98695e-06	1	121198	8.25096e-06
chr16:g.89770192G>A	c.2290C>T	p.Arg764Trp	rs751572448	exonic	FANCA	nonsynonymous SNV	1	152292	6.56633e-06	1	119228	8.38729e-06
chr17:g.43045773C>T	c.5497G>A	p.Val1833Met	rs80357268	exonic	BRCA1	nonsynonymous SNV	1	167074	5.98537e-06	1	121252	8.24729e-06
chr13:g.32363369G>C	c.8167G>C	p.Asp2723His	rs41293511	exonic	BRCA2	nonsynonymous SNV	1	166114	6.01996e-06	1	121073	8.25948e-06
chr1:g.46267540G>A	c.973G>A	p.Gly325Arg	rs121908690	exonic	RAD54L	nonsynonymous SNV	1	166076	6.02134e-06	1	121061	8.2603e-06
chr22:g.28734694G>A	c.28C>T	p.Gln10Ter	rs1064793817	exonic	CHEK2	stopgain	1	166088	6.0209e-06	1	121073	8.25948e-06
chr11:g.65720385G>A	c.205C>T	p.Arg69Trp	rs78635798	exonic	RNASEH2C	nonsynonymous SNV	1	167358	5.97521e-06	0	121239	0
chr1:g.45332457C>T	c.638G>A	p.Arg213Gln	rs1060501346	exonic	MUTYH	nonsynonymous SNV	1	167028	5.98702e-06	0	121155	0
chr19:g.45352351C>T	c.2048G>A	p.Arg683Gln	rs758439420	exonic	ERCC2	nonsynonymous SNV	1	167396	5.97386e-06	0	121253	0
chr11:g.108227691C>T	c.67C>T	p.Arg23Ter	rs746235533	exonic	ATM	stopgain	1	167254	5.97893e-06	0	121235	0
chr1:g.45333472G>A	c.205C>T	p.Arg69Ter	rs138775799	exonic	MUTYH	stopgain	1	167554	5.96823e-06	0	121249	0
chr8:g.89981430G>A	c.265C>T	p.Arg89Ter	rs1057516320	exonic	NBN	stopgain	1	167278	5.97807e-06	0	121235	0
chr16:g.89761961G>C	c.2840C>G	p.Ser947Ter	rs745568821	exonic	FANCA	stopgain	1	167560	5.96801e-06	0	121257	0
chr17:g.1877304T>C	c.680T>C	p.Val227Ala	rs570041689	exonic	RPA1	nonsynonymous SNV	1	167434	5.9725e-06	0	121251	0
chr2:g.47806641C>T	c.3991C>T	p.Arg1331Ter	rs267608094	exonic	MSH6	stopgain	1	165352	6.0477e-06	0	121077	0
chr5:g.132595041C>T	c.1966C>T	p.Arg656Ter	rs749466673	exonic	RAD50	stopgain	1	167174	5.98179e-06	0	121255	0
chr7:g.5977589G>A	c.2444C>T	p.Ser815Leu	rs587779338	exonic	PMS2	nonsynonymous SNV	1	138920	7.19839e-06	0	118091	0
chr8:g.89958725C>T	c.1124G>A	p.Trp375Ter	rs1394437421	exonic	NBN	stopgain	1	167460	5.97158e-06	0	121257	0
chr11:g.108289761C>T	c.4396C>T	p.Arg1466Ter	rs730881369	exonic	ATM	stopgain	1	167124	5.98358e-06	0	121205	0
chr11:g.108307914C>T	c.5692C>T	p.Arg1898Ter	rs775036118	exonic	ATM	stopgain	1	167102	5.98437e-06	0	121193	0
chr13:g.32380043C>T	c.9154C>T	p.Arg3052Trp	rs45580035	exonic	BRCA2	nonsynonymous SNV	1	167158	5.98236e-06	0	121227	0
chr17:g.43093738A>C	c.1793T>G	p.Leu598Ter	rs80357118	exonic	BRCA1	stopgain	1	167092	5.98473e-06	0	121237	0
chr10:g.49472461G>A	c.2839C>T	p.Arg947Ter	rs906755254	exonic	ERCC6	stopgain	1	167060	5.98587e-06	0	121231	0
chr11:g.47238000C>A	c.1187C>A	p.Ser396Ter	rs781655324	exonic	DDB2	stopgain	1	167544	5.96858e-06	0	121249	0
chr11:g.94447231G>A	c.1771C>T	p.Gln591Ter	rs1215450873	exonic	MRE11	stopgain	1	167504	5.97001e-06	0	121251	0
chr11:g.108227626T>C	c.2T>C	p.Met1Thr	rs786203606	exonic	ATM	startloss	1	167502	5.97008e-06	0	121261	0
chr11:g.108227627G>A	c.3G>A	p.Met1Ile	rs781404312	exonic	ATM	startloss	1	167478	5.97093e-06	0	121253	0
chr13:g.32337458G>T	c.3103G>T	p.Glu1035Ter	rs80358556	exonic	BRCA2	stopgain	1	166736	5.99751e-06	0	121227	0
chr13:g.32338140C>G	c.3785C>G	p.Ser1262Ter	rs80358620	exonic	BRCA2	stopgain	1	164496	6.07918e-06	0	121041	0
chr13:g.32339244C>G	c.4889C>G	p.Ser1630Ter	rs80358711	exonic	BRCA2	stopgain	1	166642	6.00089e-06	0	121211	0
chr13:g.32356550C>T	c.7558C>T	p.Arg2520Ter	rs80358981	exonic	BRCA2	stopgain	1	167380	5.97443e-06	0	121257	0
chr13:g.32394814C>T	c.9382C>T	p.Arg3128Ter	rs80359212	exonic	BRCA2	stopgain	1	167460	5.97158e-06	0	121255	0
chr13:g.50943372C>T	c.488C>T	p.Thr163Ile	rs79310911	exonic	RNASEH2B	nonsynonymous SNV	1	167352	5.97543e-06	0	121231	0
chr14:g.67823627G>A	c.84G>A	p.Gln28=	rs764896402	exonic	RAD51B	synonymous SNV	1	166610	6.00204e-06	0	121053	0
chr15:g.40729620C>T	c.760C>T	p.Arg254Ter	rs199925463	exonic	RAD51	stopgain	1	167552	5.9683e-06	0	121249	0
chr15:g.89294967G>T	c.2509G>T	p.Glu837Ter	rs748000458	exonic	FANCI	stopgain	1	123320	8.10898e-06	0	114205	0
chr15:g.89316421C>T	c.3949C>T	p.Gln1317Ter	rs758856471	exonic	FANCI	stopgain	1	165384	6.04653e-06	0	121075	0
chr16:g.13926751G>A	c.579G>A	p.Trp193Ter	rs753325454	exonic	ERCC4	stopgain	1	167474	5.97108e-06	0	121263	0
chr16:g.23629768C>A	c.2386G>T	p.Gly796Ter	rs180177112	exonic	PALB2	stopgain	1	167526	5.96922e-06	0	121255	0
chr16:g.89779939G>A	c.1645C>T	p.Gln549Ter	rs779745863	exonic	FANCA	stopgain	1	167096	5.98458e-06	0	121267	0
chr17:g.7673776G>A	c.844C>T	p.Arg282Trp	rs28934574	exonic	TP53	nonsynonymous SNV	1	167520	5.96944e-06	0	121225	0
chr17:g.7673802C>A	c.818G>T	p.Arg273Leu	rs28934576	exonic	TP53	nonsynonymous SNV	1	167364	5.975e-06	0	121221	0
chr17:g.7673806C>T	c.814G>A	p.Val272Met	rs121912657	exonic	TP53	nonsynonymous SNV	1	167288	5.97772e-06	0	121211	0
chr17:g.7674221G>A	c.742C>T	p.Arg248Trp	rs121912651	exonic	TP53	nonsynonymous SNV	1	167502	5.97008e-06	0	121235	0
chr17:g.7674238C>T	c.725G>A	p.Cys242Tyr	rs121912655	exonic	TP53	nonsynonymous SNV	1	167520	5.96944e-06	0	121233	0
chr17:g.7674241G>A	c.722C>T	p.Ser241Phe	rs28934573	exonic	TP53	nonsynonymous SNV	1	167522	5.96937e-06	0	121239	0
chr17:g.7675157G>A	c.455C>T	p.Pro152Leu	rs587782705	exonic	TP53	nonsynonymous SNV	1	167404	5.97357e-06	0	121259	0
chr17:g.7676040C>A	c.329G>T	p.Arg110Leu	rs11540654	exonic	TP53	nonsynonymous SNV	1	167410	5.97336e-06	0	121247	0
chr17:g.43063931G>A	c.5095C>T	p.Arg1699Trp	rs55770810	exonic	BRCA1	nonsynonymous SNV	1	167432	5.97257e-06	0	121241	0
chr17:g.43093393G>C	c.2138C>G	p.Ser713Ter	rs80357233	exonic	BRCA1	stopgain	1	167320	5.97657e-06	0	121259	0
chr18:g.22975158G>T	c.367G>T	p.Glu123Ter	rs370650618	exonic	RBBP8	stopgain	1	166618	6.00175e-06	0	121187	0
chr1:g.45332252T>C	c.763A>G	p.Met255Val	rs876659676	exonic	MUTYH	nonsynonymous SNV	1	167198	5.98093e-06	0	121241	0
chr1:g.45334463G>A	c.43C>T	p.Gln15Ter	rs768386527	exonic	MUTYH	stopgain	1	167548	5.96844e-06	0	121261	0
chr2:g.47475171G>C	c.1906G>C	p.Ala636Pro	rs63750875	exonic	MSH2	nonsynonymous SNV	1	167530	5.96908e-06	0	121255	0
chr2:g.47798875C>T	c.892C>T	p.Arg298Ter	rs146816935	exonic	MSH6	stopgain	1	167418	5.97307e-06	0	121255	0
chr2:g.214792327G>A	c.334C>T	p.Arg112Ter	rs758972589	exonic	BARD1	stopgain	1	167240	5.97943e-06	0	121215	0
chr3:g.10034797A>G	c.376A>G	p.Ser126Gly	rs764507146	exonic	FANCD2	nonsynonymous SNV	1	124548	8.02903e-06	0	115395	0
chr3:g.142496408G>A	c.5851C>T	p.Arg1951Ter	rs758234545	exonic	ATR	stopgain	1	166216	6.01627e-06	0	120961	0
chr3:g.142497116C>A	c.5635G>T	p.Asp1879Tyr	rs387907327	exonic	ATR	nonsynonymous SNV	1	167272	5.97829e-06	0	121255	0
chr5:g.80741481C>G	c.1586C>G	p.Ser529Ter	rs758191157	exonic	MSH3	stopgain	1	167306	5.97707e-06	0	121253	0
chr5:g.80768950C>T	c.2200C>T	p.Arg734Ter	rs770330684	exonic	MSH3	stopgain	1	167110	5.98408e-06	0	121239	0
chr5:g.83195936G>A	c.482G>A	p.Arg161Gln	rs797045017	exonic	XRCC4	nonsynonymous SNV	1	165708	6.03471e-06	0	120897	0
chr7:g.5995614G>A	c.823C>T	p.Gln275Ter	rs587780062	exonic	PMS2	stopgain	1	167510	5.96979e-06	0	121257	0
chr9:g.95249255G>A	c.37C>T	p.Gln13Ter	rs121917784	exonic	FANCC	stopgain	1	167134	5.98322e-06	0	121231	0
chr1:g.45332279G>A	c.736C>T	p.Arg246Trp	rs769237459	exonic	MUTYH	nonsynonymous SNV	1	166724	5.99794e-06	0	121227	0
chr1:g.45333168A>T	c.307T>A	p.Trp103Arg	rs730881832	exonic	MUTYH	nonsynonymous SNV	1	167268	5.97843e-06	0	121237	0
chr2:g.47799604A>C	c.1621A>C	p.Ser541Arg	rs587779778	exonic	MSH6	nonsynonymous SNV	1	167170	5.98193e-06	0	121235	0
chr2:g.47800202T>G	c.2219T>G	p.Leu740Ter	rs745483465	exonic	MSH6	stopgain	1	166818	5.99456e-06	0	121237	0
chr2:g.127292621G>A	c.460C>T	p.Gln154Ter	rs1404293670	exonic	ERCC3	stopgain	1	167252	5.979e-06	0	121237	0
chr2:g.127292785A>G	c.296T>C	p.Phe99Ser	rs121913045	exonic	ERCC3	nonsynonymous SNV	1	167314	5.97679e-06	0	121237	0
chr2:g.214728960T>A	c.2050A>T	p.Lys684Ter	rs1559372578	exonic	BARD1	stopgain	1	167100	5.98444e-06	0	121237	0
chr2:g.214730507C>T	c.1905G>A	p.Trp635Ter	rs773223671	exonic	BARD1	stopgain	1	167154	5.98251e-06	0	121237	0
chr2:g.214767563G>C	c.1487C>G	p.Ser496Ter	rs1405646805	exonic	BARD1	stopgain	1	167244	5.97929e-06	0	121233	0
chr2:g.214780669G>T	c.1205C>A	p.Ser402Ter	rs796666047	exonic	BARD1	stopgain	1	166942	5.9901e-06	0	121233	0
chr2:g.214781378G>A	c.496C>T	p.Gln166Ter	rs786202500	exonic	BARD1	stopgain	1	167052	5.98616e-06	0	121227	0
chr2:g.214792363G>A	c.298C>T	p.Gln100Ter	rs786201912	exonic	BARD1	stopgain	1	167236	5.97957e-06	0	121223	0
chr3:g.10067310C>G	c.2487C>G	p.Tyr829Ter	rs1289665675	exonic	FANCD2	stopgain	1	166320	6.01251e-06	0	121207	0
chr3:g.10092206G>A	c.3803G>A	p.Trp1268Ter	rs757499508	exonic	FANCD2	stopgain	1	167266	5.9785e-06	0	121237	0
chr3:g.14156474G>A	c.1894C>T	p.Gln632Ter	rs3731139	exonic	XPC	stopgain	1	166626	6.00146e-06	0	120829	0
chr3:g.36993549T>C	c.2T>C	p.Met1Thr	rs111052004	exonic	MLH1	startloss	1	167332	5.97614e-06	0	121237	0
chr3:g.37000991A>G	c.244A>G	p.Thr82Ala	rs587778998	exonic	MLH1	nonsynonymous SNV	1	167258	5.97879e-06	0	121237	0
chr3:g.37004474G>C	c.380G>C	p.Arg127Thr	rs63751595	exonic	MLH1	nonsynonymous SNV	1	167220	5.98015e-06	0	121237	0
chr3:g.37017508C>A	c.793C>A	p.Arg265Ser	rs63751194	exonic	MLH1	nonsynonymous SNV	1	167302	5.97721e-06	0	121233	0
chr3:g.127604759C>T	c.388C>T	p.Arg130Cys	rs770528099	exonic	MCM2	nonsynonymous SNV	1	154114	6.4887e-06	0	119385	0
chr5:g.75590429G>A	c.1345G>A	p.Glu449Lys	rs1304454699	exonic	POLK	nonsynonymous SNV	1	167028	5.98702e-06	0	121229	0
chr5:g.80670307G>T	c.790G>T	p.Glu264Ter	rs766997264	exonic	MSH3	stopgain	1	167184	5.98143e-06	0	121237	0
chr5:g.132588749C>T	c.1114C>T	p.Gln372Ter	rs104895046	exonic	RAD50	stopgain	1	167140	5.98301e-06	0	121237	0
chr5:g.132604886G>T	c.2605G>T	p.Glu869Ter	rs764449224	exonic	RAD50	stopgain	1	167100	5.98444e-06	0	121235	0
chr5:g.132616021C>T	c.3055C>T	p.Gln1019Ter	rs1233081327	exonic	RAD50	stopgain	1	167096	5.98458e-06	0	121237	0
chr5:g.132618277T>G	c.3372T>G	p.Tyr1124Ter	rs775069541	exonic	RAD50	stopgain	1	166884	5.99219e-06	0	121231	0
chr5:g.132642195C>A	c.3770C>A	p.Ser1257Ter	rs1060501933	exonic	RAD50	stopgain	1	167158	5.98236e-06	0	121237	0
chr6:g.43587375C>T	c.376C>T	p.Gln126Ter	rs121908563	exonic	POLH	stopgain	1	167322	5.9765e-06	0	121237	0
chr6:g.43610596C>T	c.1117C>T	p.Gln373Ter	rs121908564	exonic	POLH	stopgain	1	167244	5.97929e-06	0	121237	0
chr7:g.5986826T>A	c.1939A>T	p.Lys647Ter	rs201451115	exonic	PMS2	stopgain	1	167208	5.98058e-06	0	121229	0
chr7:g.5986883G>A	c.1882C>T	p.Arg628Ter	rs63750451	exonic	PMS2	stopgain	1	167310	5.97693e-06	0	121237	0
chr7:g.6005934C>A	c.121G>T	p.Glu41Ter	rs3209663	exonic	PMS2	stopgain	1	165012	6.06017e-06	0	121229	0
chr7:g.100099190G>A	c.415C>T	p.Gln139Ter	rs1054083917	exonic	MCM7	stopgain	1	167324	5.97643e-06	0	121237	0
chr8:g.47961665C>T	c.220C>T	p.Gln74Ter	rs1235010442	exonic	MCM4	stopgain	1	166128	6.01945e-06	0	121175	0
chr8:g.89953348G>A	c.1741C>T	p.Gln581Ter	rs1337679118	exonic	NBN	stopgain	1	167114	5.98394e-06	0	121237	0
chr9:g.95125136G>A	c.946C>T	p.Gln316Ter	rs776529713	exonic	FANCC	stopgain	1	167332	5.97614e-06	0	121237	0
chr9:g.95135381T>A	c.808A>T	p.Arg270Ter	rs776054094	exonic	FANCC	stopgain	1	167318	5.97664e-06	0	121237	0
chr10:g.14953908G>C	c.103C>G	p.His35Asp	rs121908159	exonic	DCLRE1C	nonsynonymous SNV	1	166596	6.00255e-06	0	121213	0
chr10:g.49461431G>A	c.3904C>T	p.Gln1302Ter	rs786205174	exonic	ERCC6	stopgain	1	167088	5.98487e-06	0	121231	0
chr10:g.49524421T>A	c.1009A>T	p.Lys337Ter	rs1198241866	exonic	ERCC6	stopgain	1	167278	5.97807e-06	0	121237	0
chr11:g.65720062G>A	c.451C>T	p.Pro151Ser	rs78464826	exonic	RNASEH2C	nonsynonymous SNV	1	167314	5.97679e-06	0	121237	0
chr11:g.108229328G>A	c.331+5G>A	p.Lys112Lys	rs752135143	exonic	ATM	synonymous SNV	1	166168	6.01801e-06	0	121155	0
chr11:g.108235730C>G	c.392C>G	p.Ser131Ter	rs1363726955	exonic	ATM	stopgain	1	167190	5.98122e-06	0	121231	0
chr11:g.108244975C>T	c.850C>T	p.Gln284Ter	rs757782702	exonic	ATM	stopgain	1	166986	5.98853e-06	0	121203	0
chr11:g.108250966C>T	c.1501C>T	p.Gln501Ter	rs1281817400	exonic	ATM	stopgain	1	167196	5.981e-06	0	121235	0
chr11:g.108259074T>G	c.2465T>G	p.Leu822Ter	rs1442299125	exonic	ATM	stopgain	1	167072	5.98544e-06	0	121221	0
chr11:g.108268464T>G	c.2693T>G	p.Leu898Ter	rs770610463	exonic	ATM	stopgain	1	167260	5.97872e-06	0	121237	0
chr11:g.108268505C>T	c.2734C>T	p.Gln912Ter	rs764409952	exonic	ATM	stopgain	1	167274	5.97822e-06	0	121235	0
chr11:g.108292675T>G	c.4493T>G	p.Leu1498Ter	rs1329359780	exonic	ATM	stopgain	1	167208	5.98058e-06	0	121237	0
chr11:g.108304732C>T	c.5554C>T	p.Gln1852Ter	rs754562056	exonic	ATM	stopgain	1	166988	5.98845e-06	0	121199	0
chr11:g.108315898C>T	c.6082C>T	p.Gln2028Ter	rs876659454	exonic	ATM	stopgain	1	167286	5.97779e-06	0	121219	0
chr11:g.108317374C>A	c.6200C>A	p.Ala2067Asp	rs397514577	exonic	ATM	nonsynonymous SNV	1	167244	5.97929e-06	0	121219	0
chr11:g.108329027G>T	c.7096G>T	p.Glu2366Ter	rs587781672	exonic	ATM	stopgain	1	167262	5.97864e-06	0	121215	0
chr11:g.108332037G>A	c.7788G>A	p.Glu2596=	rs587780639	exonic	ATM	synonymous SNV	1	166854	5.99326e-06	0	121195	0
chr11:g.108332894C>T	c.7921C>T	p.Gln2641Ter	rs769523686	exonic	ATM	stopgain	1	166978	5.98881e-06	0	121191	0
chr11:g.108335878C>T	c.8185C>T	p.Gln2729Ter	rs587781967	exonic	ATM	stopgain	1	166992	5.98831e-06	0	121203	0
chr13:g.32339214T>G	c.4859T>G	p.Leu1620Ter	rs80358710	exonic	BRCA2	stopgain	1	166752	5.99693e-06	0	121233	0
chr13:g.32340128C>T	c.5773C>T	p.Gln1925Ter	rs80358806	exonic	BRCA2	stopgain	1	166978	5.98881e-06	0	121227	0
chr13:g.32340137G>T	c.5782G>T	p.Glu1928Ter	rs56253082	exonic	BRCA2	stopgain	1	166960	5.98946e-06	0	121227	0
chr13:g.32340212G>T	c.5857G>T	p.Glu1953Ter	rs80358814	exonic	BRCA2	stopgain	1	167088	5.98487e-06	0	121237	0
chr13:g.32340333T>G	c.5978T>G	p.Leu1993Ter	rs768242833	exonic	BRCA2	stopgain	1	166936	5.99032e-06	0	121231	0
chr13:g.32346896G>C	c.7007G>C	p.Arg2336Pro	rs28897743	exonic	BRCA2	nonsynonymous SNV	1	166092	6.02076e-06	0	121057	0
chr13:g.32362595G>C	c.7878G>C	p.Trp2626Cys	rs80359013	exonic	BRCA2	nonsynonymous SNV	1	167152	5.98258e-06	0	121231	0
chr13:g.32362650A>T	c.7933A>T	p.Arg2645Ter	rs876658889	exonic	BRCA2	stopgain	1	167168	5.98201e-06	0	121231	0
chr13:g.32380016G>T	c.9127G>T	p.Glu3043Ter	rs398122610	exonic	BRCA2	stopgain	1	167004	5.98788e-06	0	121209	0
chr13:g.32394717C>G	c.9285C>G	p.Asp3095Glu	rs80359198	exonic	BRCA2	nonsynonymous SNV	1	166890	5.99197e-06	0	121223	0
chr13:g.108209175G>C	c.2094C>G	p.Tyr698Ter	rs373938258	exonic	LIG4	stopgain	1	167256	5.97886e-06	0	121237	0
chr14:g.45154011C>A	c.1142C>A	p.Ser381Ter	rs765686151	exonic	FANCM	stopgain	1	167220	5.98015e-06	0	121237	0
chr16:g.2044746G>A	c.409C>T	p.Gln137Ter	rs758667255	exonic	NTHL1	stopgain	1	166620	6.00168e-06	0	121195	0
chr16:g.3589053G>A	c.4585C>T	p.Gln1529Ter	rs1237224833	exonic	SLX4	stopgain	1	167126	5.98351e-06	0	121215	0
chr16:g.13947661C>A	c.2065C>A	p.Arg689Ser	rs149364215	exonic	ERCC4	nonsynonymous SNV	1	167282	5.97793e-06	0	121237	0
chr16:g.23603471G>T	c.3549C>A	p.Tyr1183Ter	rs118203998	exonic	PALB2	stopgain	1	167290	5.97764e-06	0	121237	0
chr16:g.23607890G>C	c.3324C>G	p.Tyr1108Ter	rs1218512317	exonic	PALB2	stopgain	1	167310	5.97693e-06	0	121237	0
chr16:g.23629831G>A	c.2323C>T	p.Gln775Ter	rs180177111	exonic	PALB2	stopgain	1	167320	5.97657e-06	0	121235	0
chr16:g.23630080G>A	c.2074C>T	p.Gln692Ter	rs587776415	exonic	PALB2	stopgain	1	167322	5.9765e-06	0	121237	0
chr16:g.23630235G>T	c.1919C>A	p.Ser640Ter	rs760094988	exonic	PALB2	stopgain	1	167078	5.98523e-06	0	121237	0
chr16:g.23635834T>A	c.712A>T	p.Arg238Ter	rs779278389	exonic	PALB2	stopgain	1	167168	5.98201e-06	0	121235	0
chr16:g.23637883G>A	c.178C>T	p.Gln60Ter	rs886039747	exonic	PALB2	stopgain	1	167320	5.97657e-06	0	121237	0
chr16:g.89749878G>A	c.3091C>T	p.Gln1031Ter	rs1270910813	exonic	FANCA	stopgain	1	167316	5.97671e-06	0	121237	0
chr16:g.89767215A>C	c.2527T>G	p.Tyr843Asp	rs374030577	exonic	FANCA	nonsynonymous SNV	1	167290	5.97764e-06	0	121217	0
chr16:g.89784856G>A	c.1468C>T	p.Gln490Ter	rs1266348463	exonic	FANCA	stopgain	1	167292	5.97757e-06	0	121237	0
chr16:g.89784946G>A	c.1378C>T	p.Arg460Ter	rs1438828232	exonic	FANCA	stopgain	1	167272	5.97829e-06	0	121237	0
chr16:g.89791495G>A	c.1267C>T	p.Gln423Ter	rs774026652	exonic	FANCA	stopgain	1	167168	5.98201e-06	0	121231	0
chr16:g.89814528G>T	c.275C>A	p.Ser92Ter	rs1183559927	exonic	FANCA	stopgain	1	167314	5.97679e-06	0	121237	0
chr16:g.89815938A>C	c.128T>G	p.Leu43Ter	rs1158456786	exonic	FANCA	stopgain	1	167330	5.97621e-06	0	121237	0
chr16:g.89816605G>T	c.11C>A	p.Ser4Ter	rs1484087361	exonic	FANCA	stopgain	1	112002	8.92841e-06	0	112447	0
chr16:g.89816614A>T	c.2T>A	p.Met1Lys	rs769479800	exonic	FANCA	startloss	1	111348	8.98085e-06	0	112309	0
chr17:g.7673824C>A	c.796G>T	p.Gly266Ter	rs1057519990	exonic	TP53	stopgain	1	166056	6.02206e-06	0	121091	0
chr17:g.7675085C>A	c.527G>T	p.Cys176Phe	rs786202962	exonic	TP53	nonsynonymous SNV	1	167170	5.98193e-06	0	121237	0
chr17:g.7675211A>C	c.401T>G	p.Phe134Cys	rs780442292	exonic	TP53	nonsynonymous SNV	1	166858	5.99312e-06	0	121237	0
chr17:g.35107026G>A	c.442C>T	p.Gln148Ter	rs773906955	exonic	RAD51D	stopgain	1	167302	5.97721e-06	0	121237	0
chr17:g.43047676G>C	c.5434C>G	p.Pro1812Ala	rs1800751	exonic	BRCA1	nonsynonymous SNV	1	167326	5.97636e-06	0	121237	0
chr17:g.43063946C>A	c.5080G>T	p.Glu1694Ter	rs80356896	exonic	BRCA1	stopgain	1	167166	5.98208e-06	0	121223	0
chr17:g.43067608C>G	c.5074G>C	p.Asp1692His	rs80187739	exonic	BRCA1	nonsynonymous SNV	1	167250	5.97907e-06	0	121229	0
chr17:g.43067614T>A	c.5068A>T	p.Lys1690Ter	rs397507239	exonic	BRCA1	stopgain	1	167262	5.97864e-06	0	121231	0
chr17:g.43071046G>C	c.4868C>G	p.Ala1623Gly	rs80356862	exonic	BRCA1	nonsynonymous SNV	1	167230	5.97979e-06	0	121235	0
chr17:g.43076488C>A	c.4484G>T	p.Arg1495Met	rs80357389	exonic	BRCA1	nonsynonymous SNV	1	167166	5.98208e-06	0	121229	0
chr17:g.43090946G>A	c.4183C>T	p.Gln1395Ter	rs80357260	exonic	BRCA1	stopgain	1	163584	6.11307e-06	0	121105	0
chr17:g.43091783C>A	c.3748G>T	p.Glu1250Ter	rs28897686	exonic	BRCA1	stopgain	1	167102	5.98437e-06	0	121235	0
chr17:g.43092131C>A	c.3400G>T	p.Glu1134Ter	rs80357018	exonic	BRCA1	stopgain	1	167106	5.98423e-06	0	121235	0
chr17:g.43094477C>A	c.1054G>T	p.Glu352Ter	rs80357472	exonic	BRCA1	stopgain	1	167170	5.98193e-06	0	121237	0
chr17:g.43099808G>A	c.514C>T	p.Gln172Ter	rs80356947	exonic	BRCA1	stopgain	1	167310	5.97693e-06	0	121237	0
chr17:g.43106457T>C	c.211A>G	p.Arg71Gly	rs80357382	exonic	BRCA1	nonsynonymous SNV	1	166800	5.9952e-06	0	121177	0
chr17:g.58695189G>A	c.404G>A	p.Cys135Tyr	rs767796996	exonic	RAD51C	stopgain	1	165268	6.05078e-06	0	121161	0
chr17:g.58696790A>T	c.502A>T	p.Arg168Ter	rs587781490	exonic	RAD51C	stopgain	1	167318	5.97664e-06	0	121237	0
chr19:g.45354759C>T	c.1636G>A	p.Glu546Lys	rs769146546	exonic	ERCC2	nonsynonymous SNV	1	167314	5.97679e-06	0	121237	0
chr22:g.28696985G>T	c.1011C>A	p.Tyr337Ter	rs760502479	exonic	CHEK2	stopgain	1	167114	5.98394e-06	0	121237	0
chr22:g.28725040T>A	c.529A>T	p.Lys177Ter	rs796389290	exonic	CHEK2	stopgain	1	167290	5.97764e-06	0	121237	0
chr22:g.28734443C>T	c.279G>A	p.Trp93Ter	rs587782070	exonic	CHEK2	stopgain	1	167188	5.98129e-06	0	121231	0
chr22:g.28734571G>A	c.151C>T	p.Gln51Ter	rs587781592	exonic	CHEK2	stopgain	1	167254	5.97893e-06	0	121237	0
chr10:g.14954009A>G	c.2T>C	p.Met1Thr	rs121908158	exonic	DCLRE1C	startloss	1	166106	6.02025e-06	0	121070	0
chr10:g.49472931C>T	c.2807G>A	p.Trp936Ter	rs1283213117	exonic	ERCC6	stopgain	1	166042	6.02257e-06	0	121066	0
chr11:g.94459494C>A	c.1414G>T	p.Glu472Ter	rs1376550081	exonic	MRE11	stopgain	1	166102	6.0204e-06	0	121082	0
chr11:g.108235805G>A	c.467G>A	p.Trp156Ter	rs876658159	exonic	ATM	stopgain	1	166096	6.02061e-06	0	121068	0
chr11:g.108243994C>T	c.538C>T	p.Gln180Ter	rs730881333	exonic	ATM	stopgain	1	165992	6.02439e-06	0	121026	0
chr11:g.108249102G>A	c.1235G>A	p.Trp412Ter	rs587779813	exonic	ATM	stopgain	1	166080	6.02119e-06	0	121070	0
chr11:g.108250861C>T	c.1396C>T	p.Gln466Ter	rs876660485	exonic	ATM	stopgain	1	166092	6.02076e-06	0	121068	0
chr11:g.108250928G>A	c.1463G>A	p.Trp488Ter	rs879254093	exonic	ATM	stopgain	1	166084	6.02105e-06	0	121068	0
chr11:g.108279510G>T	c.3304G>T	p.Gly1102Ter	rs147557621	exonic	ATM	stopgain	1	166108	6.02018e-06	0	121072	0
chr11:g.108284328T>C	c.3848T>C	p.Leu1283Pro	rs730881389	exonic	ATM	nonsynonymous SNV	1	166106	6.02025e-06	0	121076	0
chr11:g.108287712C>A	c.4106C>A	p.Ser1369Ter	rs1057520640	exonic	ATM	stopgain	1	166096	6.02061e-06	0	121070	0
chr11:g.108289065A>T	c.4198A>T	p.Lys1400Ter	rs587781950	exonic	ATM	stopgain	1	166102	6.0204e-06	0	121076	0
chr11:g.108345870G>C	c.8546G>C	p.Arg2849Pro	rs587782202	exonic	ATM	nonsynonymous SNV	1	166092	6.02076e-06	0	121070	0
chr11:g.108345889T>A	c.8565T>A	p.Ser2855Arg	rs780905851	exonic	ATM	nonsynonymous SNV	1	166102	6.0204e-06	0	121070	0
chr13:g.32316463G>A	c.3G>A	p.Met1Ile	rs80358650	exonic	BRCA2	startloss	1	166100	6.02047e-06	0	121070	0
chr13:g.32331009C>T	c.772C>T	p.Gln258Ter	rs80358998	exonic	BRCA2	stopgain	1	166058	6.02199e-06	0	121068	0
chr13:g.32336667T>G	c.2312T>G	p.Leu771Ter	rs587782095	exonic	BRCA2	stopgain	1	166108	6.02018e-06	0	121080	0
chr13:g.32337513T>G	c.3158T>G	p.Leu1053Ter	rs41293477	exonic	BRCA2	stopgain	1	166092	6.02076e-06	0	121074	0
chr13:g.32339003G>T	c.4648G>T	p.Glu1550Ter	rs80358695	exonic	BRCA2	stopgain	1	166082	6.02112e-06	0	121070	0
chr13:g.32340347C>T	c.5992C>T	p.Gln1998Ter	rs397507819	exonic	BRCA2	stopgain	1	166082	6.02112e-06	0	121072	0
chr13:g.32344575A>T	c.6859A>T	p.Arg2287Ter	rs876661261	exonic	BRCA2	stopgain	1	166048	6.02235e-06	0	121080	0
chr13:g.32355033A>T	c.7180A>T	p.Arg2394Ter	rs80358946	exonic	BRCA2	stopgain	1	166114	6.01996e-06	0	121076	0
chr13:g.32363265T>C	c.8063T>C	p.Leu2688Pro	rs80359045	exonic	BRCA2	nonsynonymous SNV	1	166108	6.02018e-06	0	121076	0
chr13:g.32363379A>G	c.8177A>G	p.Tyr2726Cys	rs80359064	exonic	BRCA2	nonsynonymous SNV	1	166114	6.01996e-06	0	121078	0
chr13:g.32379837C>A	c.9041C>A	p.Ser3014Ter	rs80359156	exonic	BRCA2	stopgain	1	166090	6.02083e-06	0	121070	0
chr13:g.50910134G>C	c.58G>C	p.Val20Leu	rs1028530418	exonic	RNASEH2B	nonsynonymous SNV	1	165984	6.02468e-06	0	120944	0
chr13:g.50948019T>C	c.649T>C	p.Ser217Pro	rs778933609	exonic	RNASEH2B	nonsynonymous SNV	1	166014	6.02359e-06	0	121076	0
chr13:g.102856110C>T	c.526C>T	p.Gln176Ter	rs121434573	exonic	BIVM-ERCC5	stopgain	1	166102	6.0204e-06	0	121070	0
chr14:g.75047174C>A	c.2482G>T	p.Glu828Ter	rs587776622	exonic	MLH3	stopgain	1	166106	6.02025e-06	0	121076	0
chr15:g.89315360C>T	c.3895C>T	p.Arg1299Ter	rs551305056	exonic	FANCI	stopgain	1	166100	6.02047e-06	0	121068	0
chr15:g.90760657G>A	c.1284G>A	p.Trp428Ter	rs1057516964	exonic	BLM	stopgain	1	166108	6.02018e-06	0	121076	0
chr16:g.13920187C>T	c.22C>T	p.Arg8Ter	rs774510191	exonic	ERCC4	stopgain	1	166112	6.02003e-06	0	121076	0
chr16:g.23634893A>T	c.1653T>A	p.Tyr551Ter	rs118203997	exonic	PALB2	stopgain	1	166102	6.0204e-06	0	121070	0
chr16:g.23635288G>A	c.1258C>T	p.Gln420Ter	rs587782446	exonic	PALB2	stopgain	1	166106	6.02025e-06	0	121072	0
chr16:g.23635864G>A	c.682C>T	p.Gln228Ter	rs1327399690	exonic	PALB2	stopgain	1	166086	6.02098e-06	0	121074	0
chr16:g.89740044A>T	c.3884T>A	p.Leu1295Ter	rs986710868	exonic	FANCA	stopgain	1	166106	6.02025e-06	0	121068	0
chr16:g.89749805C>T	c.3164G>A	p.Arg1055Gln	rs1429943036	exonic	FANCA	nonsynonymous SNV	1	166100	6.02047e-06	0	121068	0
chr16:g.89764930T>G	c.2738A>C	p.His913Pro	rs1302083447	exonic	FANCA	nonsynonymous SNV	1	166110	6.02011e-06	0	121066	0
chr16:g.89767208A>G	c.2534T>C	p.Leu845Pro	rs1173704265	exonic	FANCA	nonsynonymous SNV	1	166110	6.02011e-06	0	121082	0
chr16:g.89769993C>A	c.2348G>T	p.Gly783Val	rs935069258	exonic	FANCA	nonsynonymous SNV	1	166112	6.02003e-06	0	121062	0
chr16:g.89799203G>A	c.856C>T	p.Gln286Ter	rs1291524243	exonic	FANCA	stopgain	1	166114	6.01996e-06	0	121068	0
chr16:g.89805306G>C	c.683C>G	p.Ala228Gly	rs1354884515	exonic	FANCA	nonsynonymous SNV	1	166090	6.02083e-06	0	121072	0
chr16:g.89808310G>A	c.580C>T	p.Gln194Ter	rs1384166265	exonic	FANCA	stopgain	1	166098	6.02054e-06	0	121078	0
chr17:g.7673767C>T	c.853G>A	p.Glu285Lys	rs112431538	exonic	TP53	nonsynonymous SNV	1	166100	6.02047e-06	0	121042	0
chr17:g.7673780T>A	c.840A>T	p.Arg280Ser	rs1567547687	exonic	TP53	nonsynonymous SNV	1	166092	6.02076e-06	0	121036	0
chr17:g.7674953T>G	c.578A>C	p.His193Pro	rs786201838	exonic	TP53	nonsynonymous SNV	1	166100	6.02047e-06	0	121064	0
chr17:g.7675077G>A	c.535C>T	p.His179Tyr	rs587780070	exonic	TP53	nonsynonymous SNV	1	166116	6.01989e-06	0	121062	0
chr17:g.7675124T>C	c.488A>G	p.Tyr163Cys	rs148924904	exonic	TP53	nonsynonymous SNV	1	166092	6.02076e-06	0	121050	0
chr17:g.43047666C>T	c.5444G>A	p.Trp1815Ter	rs80356962	exonic	BRCA1	stopgain	1	166104	6.02032e-06	0	121074	0
chr17:g.43063909C>T	c.5117G>A	p.Gly1706Glu	rs80356860	exonic	BRCA1	nonsynonymous SNV	1	166100	6.02047e-06	0	121076	0
chr17:g.43074331C>T	c.4675G>A	p.Glu1559Lys	rs80356988	exonic	BRCA1	nonsynonymous SNV	1	166090	6.02083e-06	0	121064	0
chr17:g.43091856G>T	c.3675C>A	p.Cys1225Ter	rs879254023	exonic	BRCA1	stopgain	1	166104	6.02032e-06	0	121078	0
chr17:g.43093571T>A	c.1960A>T	p.Lys654Ter	rs80357355	exonic	BRCA1	stopgain	1	166102	6.0204e-06	0	121068	0
chr17:g.43093691T>A	c.1840A>T	p.Lys614Ter	rs80357282	exonic	BRCA1	stopgain	1	166104	6.02032e-06	0	121082	0
chr17:g.58703316C>G	c.692C>G	p.Ser231Ter	rs1060502588	exonic	RAD51C	stopgain	1	166094	6.02069e-06	0	121068	0
chr17:g.61801267G>A	c.1126C>T	p.Gln376Ter	rs1028347439	exonic	BRIP1	stopgain	1	166098	6.02054e-06	0	121068	0
chr19:g.45364115T>A	c.820A>T	p.Lys274Ter	rs779850024	exonic	ERCC2	stopgain	1	166098	6.02054e-06	0	121066	0
chr1:g.45332310C>T	c.705G>A	p.Trp235Ter	rs1338038953	exonic	MUTYH	stopgain	1	166092	6.02076e-06	0	121070	0
chr1:g.45332818C>T	c.437G>A	p.Trp146Ter	rs1306473047	exonic	MUTYH	stopgain	1	166096	6.02061e-06	0	121076	0
chr1:g.45333321C>A	c.268G>T	p.Glu90Ter	rs1553129892	exonic	MUTYH	stopgain	1	166108	6.02018e-06	0	121072	0
chr1:g.45333513G>C	c.164C>G	p.Ser55Ter	rs370124822	exonic	MUTYH	stopgain	1	166102	6.0204e-06	0	121074	0
chr22:g.28689191G>A	c.1486C>T	p.Gln496Ter	rs756250205	exonic	CHEK2	stopgain	1	166104	6.02032e-06	0	121076	0
chr2:g.47414416C>T	c.940C>T	p.Gln314Ter	rs1114167845	exonic	MSH2	stopgain	1	127714	7.83e-06	0	117504	0
chr2:g.47414418G>T	c.942G>T	p.Gln314His	rs587779197	exonic	MSH2	nonsynonymous SNV	1	121230	8.24878e-06	0	117132	0
chr2:g.47476492C>T	c.2131C>T	p.Arg711Ter	rs63750636	exonic	MSH2	stopgain	1	166092	6.02076e-06	0	121058	0
chr2:g.47803449C>T	c.3202C>T	p.Arg1068Ter	rs63749843	exonic	MSH6	stopgain	1	166104	6.02032e-06	0	121070	0
chr2:g.47804958G>T	c.3487G>T	p.Glu1163Ter	rs587779267	exonic	MSH6	stopgain	1	166110	6.02011e-06	0	121076	0
chr2:g.58165850G>A	c.565C>T	p.Gln189Ter	rs1191111879	exonic	FANCL	stopgain	1	166084	6.02105e-06	0	121062	0
chr2:g.127279315G>A	c.1588C>T	p.Arg530Ter	rs1302552127	exonic	ERCC3	stopgain	1	166110	6.02011e-06	0	121072	0
chr2:g.214780669G>C	c.1205C>G	p.Ser402Ter	rs796666047	exonic	BARD1	stopgain	1	166110	6.02011e-06	0	121068	0
chr2:g.214780702G>T	c.1172C>A	p.Ser391Ter	rs878853995	exonic	BARD1	stopgain	1	166102	6.0204e-06	0	121070	0
chr5:g.80670238C>T	c.721C>T	p.Gln241Ter	rs1481996174	exonic	MSH3	stopgain	1	166102	6.0204e-06	0	121072	0
chr5:g.80679009C>G	c.1256C>G	p.Ser419Ter	rs578113271	exonic	MSH3	stopgain	1	166104	6.02032e-06	0	121070	0
chr5:g.80741492G>T	c.1597G>T	p.Glu533Ter	rs1321121530	exonic	MSH3	stopgain	1	166092	6.02076e-06	0	121076	0
chr5:g.83203697A>T	c.628A>T	p.Lys210Ter	rs991596636	exonic	XRCC4	stopgain	1	166098	6.02054e-06	0	121078	0
chr5:g.132595686C>T	c.2083C>T	p.Gln695Ter	rs777678214	exonic	RAD50	stopgain	1	166104	6.02032e-06	0	121066	0
chr5:g.132616016G>A	c.3050G>A	p.Trp1017Ter	rs1554099776	exonic	RAD50	stopgain	1	166096	6.02061e-06	0	121080	0
chr6:g.43604620G>A	c.890G>A	p.Trp297Ter	rs1767079240	exonic	POLH	stopgain	1	166110	6.02011e-06	0	121072	0
chr7:g.5987504G>A	c.1261C>T	p.Arg421Ter	rs587778617	exonic	PMS2	stopgain	1	166112	6.02003e-06	0	121072	0
chr7:g.5995628G>C	c.809C>G	p.Ser270Ter	rs786201047	exonic	PMS2	stopgain	1	166102	6.0204e-06	0	121074	0
chr7:g.5997364G>T	c.765C>A	p.Tyr255Ter	rs573125799	exonic	PMS2	stopgain	1	165930	6.02664e-06	0	120994	0
chr9:g.35077096G>A	c.652C>T	p.Gln218Ter	rs1209807088	exonic	FANCG	stopgain	1	166102	6.0204e-06	0	121066	0
chr9:g.95107182G>A	c.1417C>T	p.Gln473Ter	rs1410356625	exonic	FANCC	stopgain	1	166104	6.02032e-06	0	121066	0
chr9:g.95111483G>A	c.1309C>T	p.Gln437Ter	rs944083227	exonic	FANCC	stopgain	1	166100	6.02047e-06	0	121054	0
chr9:g.95240656C>T	c.338G>A	p.Trp113Ter	rs1064793405	exonic	FANCC	stopgain	1	166088	6.0209e-06	0	121052	0
chr12:g.101729109A>G	c.657T>C	p.Thr219=	rs769825641	exonic	SYCP3	synonymous SNV	0	166200	0	326	121170	0.00269043
chr8:g.94399540C>A	c.1252G>T	p.Asp418Tyr	rs119490107	exonic	RAD54B	nonsynonymous SNV	0	166672	0	181	121148	0.00149404
chr17:g.43106480A>T	c.188T>A	p.Leu63Ter	rs80357086	exonic	BRCA1	stopgain	0	167332	0	35	121264	0.000288626
chr1:g.45332955C>T	c.383G>A	p.Trp128Ter	rs762307622	exonic	MUTYH	stopgain	0	166700	0	35	121258	0.000288641
chr9:g.35076442G>A	c.1066C>T	p.Gln356Ter	rs121434426	exonic	FANCG	stopgain	0	167326	0	29	121252	0.000239171
chr13:g.32346841C>T	c.6952C>T	p.Arg2318Ter	rs80358920	exonic	BRCA2	stopgain	0	165880	0	25	120937	0.000206719
chr6:g.43601052C>G	c.725C>G	p.Ser242Ter	rs745778317	exonic	POLH	stopgain	0	167308	0	24	121252	0.000197935
chr17:g.34997740C>T	c.1826C>T	p.Pro609Leu	rs1192808191	exonic	LIG3	nonsynonymous SNV	0	167314	0	24	121252	0.000197935
chr19:g.45354774T>G	c.1621A>C	p.Ser541Arg	rs121913019	exonic	ERCC2	nonsynonymous SNV	0	166092	0	21	121085	0.000173432
chr22:g.28687974G>A	c.1555C>T	p.Arg519Ter	rs200432447	exonic	CHEK2	stopgain	0	163796	0	18	120908	0.000148874
chr10:g.49500616A>C	c.1607T>G	p.Leu536Trp	rs774175886	exonic	ERCC6	nonsynonymous SNV	0	167202	0	16	121258	0.00013195
chr12:g.109103562T>C	c.752T>C	p.Phe251Ser	rs104894380	exonic	UNG	nonsynonymous SNV	0	165880	0	16	121065	0.00013216
chr1:g.45334493G>A	c.13C>T	p.Arg5Ter	rs587780088	exonic	MUTYH	stopgain	0	167538	0	15	121276	0.000123685
chr16:g.23634871G>A	c.1675C>T	p.Gln559Ter	rs1555461154	exonic	PALB2	stopgain	0	166436	0	15	121186	0.000123777
chr1:g.45332300G>A	c.715C>T	p.Gln239Ter	rs786203115	exonic	MUTYH	stopgain	0	166702	0	14	121238	0.000115475
chr17:g.61801408G>A	c.985C>T	p.Gln329Ter	rs2077991700	exonic	BRIP1	stopgain	0	165880	0	12	121029	9.91498e-05
chr16:g.89770616T>G	c.2170A>C	p.Thr724Pro	rs2039290343	exonic	FANCA	nonsynonymous SNV	0	165880	0	10	121065	8.26003e-05
chr1:g.202335751G>C	c.4C>G	p.Gln2Glu	rs774357609	exonic	UBE2T	nonsynonymous SNV	0	165794	0	8	121248	6.59805e-05
chr17:g.43045712T>C	c.5558A>G	p.Tyr1853Cys	rs80357258	exonic	BRCA1	nonsynonymous SNV	0	165880	0	8	121065	6.60802e-05
chr11:g.94437206G>A	c.1897C>T	p.Arg633Ter	rs137852759	exonic	MRE11	stopgain	0	167300	0	7	121264	5.77253e-05
chr5:g.60898350C>T	c.769G>A	p.Gly257Arg	rs770499406	exonic	ERCC8	nonsynonymous SNV	0	167396	0	7	121272	5.77215e-05
chr5:g.132603355C>T	c.2263C>T	p.Gln755Ter	rs765975825	exonic	RAD50	stopgain	0	167140	0	7	121276	5.77196e-05
chr6:g.43587489G>T	c.490G>T	p.Glu164Ter	rs767433001	exonic	POLH	stopgain	0	167492	0	7	121274	5.77205e-05
chr17:g.61793727C>T	c.1343G>A	p.Trp448Ter	rs775171520	exonic	BRIP1	stopgain	0	165852	0	6	121185	0.000265722
chr9:g.95240655C>T	c.339G>A	p.Trp113Ter	rs1057516291	exonic	FANCC	stopgain	0	167330	0	6	121250	4.94845e-05
chr2:g.219158194G>A	c.169C>T	p.Arg57Ter	rs118204451	exonic	NHEJ1	stopgain	0	167304	0	6	121250	4.94845e-05
chr5:g.80725472C>T	c.1360C>T	p.Arg454Ter	rs539295465	exonic	MSH3	stopgain	0	167208	0	5	121197	0.000221317
chr7:g.152660781A>G	c.41T>C	p.Leu14Pro	rs757140620	exonic	XRCC2	nonsynonymous SNV	0	165748	0	5	120804	4.13894e-05
chr13:g.32363225A>G	c.8023A>G	p.Ile2675Val	rs397507954	exonic	BRCA2	nonsynonymous SNV	0	167092	0	5	121238	4.12412e-05
chr22:g.28694034G>A	c.1459C>T	p.Gln487Ter	rs876659250	exonic	CHEK2	stopgain	0	164724	0	5	121066	4.12998e-05
chr2:g.47414418G>A	c.942G>A	p.Gln314=	rs587779197	exonic	MSH2	synonymous SNV	0	121232	0	5	116895	4.27734e-05
chr11:g.47235326C>T	c.937C>T	p.Arg313Ter	rs121434641	exonic	DDB2	stopgain	0	165880	0	5	121065	4.13001e-05
chr17:g.43092731G>A	c.2800C>T	p.Gln934Ter	rs80357223	exonic	BRCA1	stopgain	0	165880	0	4	120983	3.30625e-05
chr2:g.3549068G>A	c.554C>T	p.Ala185Val	rs1057517675	exonic	RNASEH1	nonsynonymous SNV	0	165880	0	4	121065	3.30401e-05
chr11:g.108335080G>A	c.8122G>A	p.Asp2708Asn	rs587782719	exonic	ATM	nonsynonymous SNV	0	167478	0	3	121242	2.47439e-05
chr11:g.108330362C>T	c.7456C>T	p.Arg2486Ter	rs587779865	exonic	ATM	stopgain	0	167120	0	3	121238	2.47447e-05
chr15:g.89290231C>T	c.1840C>T	p.Arg614Ter	rs551399966	exonic	FANCI	stopgain	0	167428	0	3	121270	2.47382e-05
chr17:g.7675139C>T	c.473G>A	p.Arg158His	rs587782144	exonic	TP53	nonsynonymous SNV	0	167400	0	3	121260	2.47402e-05
chr17:g.61801327G>A	c.1066C>T	p.Arg356Ter	rs730881633	exonic	BRIP1	stopgain	0	167404	0	3	121238	2.47447e-05
chr9:g.97684965G>A	c.631C>T	p.Arg211Ter	rs149226993	exonic	XPA	stopgain	0	167144	0	3	121242	2.47439e-05
chr13:g.108209928C>A	c.1341G>T	p.Trp447Cys	rs780504243	exonic	LIG4	nonsynonymous SNV	0	167290	0	3	121200	2.47525e-05
chr22:g.28725270G>T	c.417C>A	p.Tyr139Ter	rs200917541	exonic	CHEK2	stopgain	0	166114	0	3	121081	2.47768e-05
chr17:g.43091884A>C	c.3647T>G	p.Leu1216Ter	rs397509091	exonic	BRCA1	stopgain	0	165880	0	3	121057	2.47817e-05
chr16:g.23636074G>A	c.472C>T	p.Gln158Ter	rs879254197	exonic	PALB2	stopgain	0	165880	0	3	121061	2.47809e-05
chr13:g.32356607C>T	c.7615C>T	p.Gln2539Ter	rs886040720	exonic	BRCA2	stopgain	0	165880	0	3	121065	2.47801e-05
chr1:g.46272758T>A	c.1331T>A	p.Val444Glu	rs121908689	exonic	RAD54L	nonsynonymous SNV	0	165880	0	3	121065	2.47801e-05
chr15:g.90761074G>A	c.1701G>A	p.Trp567Ter	rs1356090839	exonic	BLM	stopgain	0	165880	0	3	121049	2.47834e-05
chr9:g.95171080G>A	c.520C>T	p.Arg174Ter	rs781542763	exonic	FANCC	stopgain	0	167180	0	2	121218	1.64992e-05
chr10:g.49482848G>A	c.2008C>T	p.Arg670Trp	rs202080674	exonic	ERCC6	nonsynonymous SNV	0	167230	0	2	121242	1.64959e-05
chr13:g.32356472C>T	c.7480C>T	p.Arg2494Ter	rs80358972	exonic	BRCA2	stopgain	0	167512	0	2	121257	8.82924e-05
chr5:g.80670241C>T	c.724C>T	p.Gln242Ter	rs772046189	exonic	MSH3	stopgain	0	167294	0	2	121237	8.83704e-05
chr10:g.49524133C>A	c.1297G>T	p.Glu433Ter	rs781332656	exonic	ERCC6	stopgain	0	164894	0	2	121237	8.83704e-05
chr16:g.23622997C>A	c.2968G>T	p.Glu990Ter	rs876659036	exonic	PALB2	stopgain	0	167312	0	2	121237	8.83704e-05
chr17:g.43049188A>G	c.5339T>C	p.Leu1780Pro	rs80357474	exonic	BRCA1	nonsynonymous SNV	0	167292	0	2	121237	8.83704e-05
chr7:g.6009018A>G	c.2T>C	p.Met1Thr	rs587780059	exonic	PMS2	startloss	0	166988	0	2	121258	1.64938e-05
chr9:g.35074489G>A	c.1642C>T	p.Arg548Ter	rs779834525	exonic	FANCG	stopgain	0	166152	0	2	121264	1.64929e-05
chr14:g.45164554C>T	c.1777C>T	p.Arg593Ter	rs773014744	exonic	FANCM	stopgain	0	166096	0	2	121081	1.65179e-05
chr16:g.23635795G>A	c.751C>T	p.Gln251Ter	rs180177091	exonic	PALB2	stopgain	0	166102	0	2	121083	1.65176e-05
chr2:g.47799790A>T	c.1807A>T	p.Lys603Ter	rs1238126377	exonic	MSH6	stopgain	0	166116	0	2	121089	1.65168e-05
chr17:g.43071080G>A	c.4834C>T	p.Gln1612Ter	rs786202064	exonic	BRCA1	stopgain	0	165880	0	2	121065	1.65201e-05
chr13:g.32338718G>T	c.4363G>T	p.Glu1455Ter	rs1566230144	exonic	BRCA2	stopgain	0	165880	0	2	121065	1.65201e-05
chr11:g.108307919C>A	c.5697C>A	p.Cys1899Ter	rs753839301	exonic	ATM	stopgain	0	165880	0	2	121065	1.65201e-05
chr16:g.89748725G>C	c.3282C>G	p.Ser1094Arg	rs761244757	exonic	FANCA	nonsynonymous SNV	0	165880	0	2	121065	1.65201e-05
chr13:g.32338134T>G	c.3779T>G	p.Leu1260Ter	rs1555283397	exonic	BRCA2	stopgain	0	165880	0	2	120977	1.65321e-05
chr13:g.32370972C>A	c.8504C>A	p.Ser2835Ter	rs80359102	exonic	BRCA2	stopgain	0	165880	0	2	121065	1.65201e-05
chr2:g.214797064C>T	c.212G>A	p.Cys71Tyr	rs1064793959	exonic	BARD1	nonsynonymous SNV	0	165880	0	2	121037	1.65239e-05
chr1:g.45332391C>T	c.704G>A	p.Trp235Ter	rs1570406302	exonic	MUTYH	stopgain	0	165880	0	2	121065	1.65201e-05
chr7:g.5987027T>A	c.1738A>T	p.Lys580Ter	rs267608169	exonic	PMS2	stopgain	0	165880	0	2	121065	1.65201e-05
chr7:g.5977629G>A	c.2404C>T	p.Arg802Ter	rs63751466	exonic	PMS2	stopgain	0	152778	0	1	119709	4.73844e-05
chr1:g.45332401G>A	c.694C>T	p.Gln232Ter	rs773087549	exonic	MUTYH	stopgain	0	166906	0	1	121232	8.24865e-06
chr11:g.108244867C>T	c.742C>T	p.Arg248Ter	rs730881336	exonic	ATM	stopgain	0	167148	0	1	121249	4.41618e-05
chr6:g.35455763C>T	c.265C>T	p.Arg89Ter	rs752690798	exonic	FANCE	stopgain	0	167516	0	1	121255	4.41501e-05
chr11:g.108295002C>T	c.4852C>T	p.Arg1618Ter	rs762083530	exonic	ATM	stopgain	0	167436	0	1	121260	8.24674e-06
chr16:g.89816615T>G	c.1A>C	p.Met1Leu	rs772751654	exonic	FANCA	startloss	0	111216	0	1	112104	8.92029e-06
chr10:g.14934487G>A	c.571C>T	p.Arg191Ter	rs752655158	exonic	DCLRE1C	stopgain	0	167312	0	1	121252	8.24729e-06
chr11:g.94459466G>T	c.1442C>A	p.Thr481Lys	rs137852762	exonic	MRE11	nonsynonymous SNV	0	167224	0	1	121246	8.24769e-06
chr13:g.32319101G>A	c.92G>A	p.Trp31Ter	rs397508045	exonic	BRCA2	stopgain	0	167112	0	1	121250	8.24742e-06
chr16:g.13926630G>C	c.458G>C	p.Arg153Pro	rs121913050	exonic	ERCC4	nonsynonymous SNV	0	167512	0	1	121255	4.41501e-05
chr17:g.43057078G>A	c.5251C>T	p.Arg1751Ter	rs80357123	exonic	BRCA1	stopgain	0	167544	0	1	121253	4.4154e-05
chr1:g.46277847C>T	c.1900C>T	p.Arg634Cys	rs368491231	exonic	RAD54L	nonsynonymous SNV	0	167536	0	1	121261	4.41384e-05
chr1:g.45333138G>A	c.337C>T	p.Gln113Ter	rs876659625	exonic	MUTYH	stopgain	0	167312	0	1	121237	4.41852e-05
chr2:g.47403372C>T	c.181C>T	p.Gln61Ter	rs63750951	exonic	MSH2	stopgain	0	160848	0	1	120561	4.55456e-05
chr2:g.47410215T>G	c.488T>G	p.Val163Gly	rs63750214	exonic	MSH2	nonsynonymous SNV	0	167322	0	1	121237	4.41852e-05
chr2:g.47805010C>G	c.3539C>G	p.Ser1180Ter	rs766905993	exonic	MSH6	stopgain	0	167094	0	1	121231	4.41969e-05
chr2:g.47806282G>A	c.3725G>A	p.Arg1242His	rs63750119	exonic	MSH6	nonsynonymous SNV	0	167104	0	1	121237	4.41852e-05
chr2:g.219157495A>G	c.367T>C	p.Cys123Arg	rs118204452	exonic	NHEJ1	nonsynonymous SNV	0	167162	0	1	121235	4.41891e-05
chr3:g.14178568T>A	c.1A>T	p.Met1Leu	rs763678756	exonic	XPC	startloss	0	166140	0	1	120951	4.47507e-05
chr3:g.37040248G>C	c.1621G>C	p.Ala541Pro	rs1064793578	exonic	MLH1	nonsynonymous SNV	0	167178	0	1	121229	4.42008e-05
chr5:g.132603998C>T	c.2476C>T	p.Gln826Ter	rs1334882781	exonic	RAD50	stopgain	0	167088	0	1	121237	4.41852e-05
chr7:g.5995612T>C	c.825A>G	p.Gln275=	rs876659736	exonic	PMS2	synonymous SNV	0	167278	0	1	121237	4.41852e-05
chr8:g.89953672G>A	c.1417C>T	p.Gln473Ter	rs755805461	exonic	NBN	stopgain	0	165634	0	1	121073	4.45077e-05
chr10:g.49500539T>A	c.1684A>T	p.Arg562Trp	rs777252763	exonic	ERCC6	nonsynonymous SNV	0	166872	0	1	121231	4.41969e-05
chr11:g.108343237C>T	c.8284C>T	p.Gln2762Ter	rs751574257	exonic	ATM	stopgain	0	167254	0	1	121237	4.41852e-05
chr13:g.32332877A>T	c.1399A>T	p.Lys467Ter	rs80358427	exonic	BRCA2	stopgain	0	166042	0	1	120935	4.47828e-05
chr13:g.32336694C>G	c.2339C>G	p.Ser780Ter	rs587781471	exonic	BRCA2	stopgain	0	166958	0	1	121237	4.41852e-05
chr15:g.90769441G>T	c.2410G>T	p.Gly804Ter	rs1412341951	exonic	BLM	stopgain	0	167284	0	1	121235	4.41891e-05
chr15:g.90790700C>T	c.2875C>T	p.Arg959Ter	rs762354041	exonic	BLM	stopgain	0	167286	0	1	121237	4.41852e-05
chr16:g.2040196C>T	c.728G>A	p.Trp243Ter	rs1184801355	exonic	NTHL1	stopgain	0	167282	0	1	121237	4.41852e-05
chr17:g.7674870C>A	c.661G>T	p.Glu221Ter	rs786201592	exonic	TP53	stopgain	0	167278	0	1	121235	4.41891e-05
chr17:g.43091870C>A	c.3661G>T	p.Glu1221Ter	rs80357310	exonic	BRCA1	stopgain	0	167180	0	1	121231	4.41969e-05
chr17:g.43092200G>A	c.3331C>T	p.Gln1111Ter	rs80357089	exonic	BRCA1	stopgain	0	166948	0	1	121235	4.41891e-05
chr17:g.43093256G>A	c.2275C>T	p.Gln759Ter	rs80356999	exonic	BRCA1	stopgain	0	167106	0	1	121237	4.41852e-05
chr17:g.43104173G>T	c.390C>A	p.Tyr130Ter	rs80356888	exonic	BRCA1	stopgain	0	167308	0	1	121235	4.41891e-05
chr17:g.61801454A>C	c.939T>G	p.Tyr313Ter	rs1436085018	exonic	BRIP1	stopgain	0	167054	0	1	121235	4.41891e-05
chr19:g.45421300G>A	c.199C>T	p.Gln67Ter	rs1454398092	exonic	ERCC1	stopgain	0	167302	0	1	121237	4.41852e-05
chr19:g.45421315C>A	c.184G>T	p.Glu62Ter	rs150584960	exonic	ERCC1	stopgain	0	167244	0	1	121237	4.41852e-05
chr13:g.32338238C>T	c.3883C>T	p.Gln1295Ter	rs879255309	exonic	BRCA2	stopgain	0	166048	0	1	121060	4.45335e-05
chr13:g.32362595G>A	c.7878G>A	p.Trp2626Ter	rs80359013	exonic	BRCA2	stopgain	0	166106	0	1	121076	4.45018e-05
chr17:g.43074433G>A	c.4573C>T	p.Gln1525Ter	rs886040237	exonic	BRCA1	stopgain	0	166112	0	1	121076	4.45018e-05
chr2:g.47799427C>T	c.1444C>T	p.Arg482Ter	rs63750909	exonic	MSH6	stopgain	0	166096	0	1	121066	4.45216e-05
chr7:g.5987354G>A	c.1411C>T	p.Gln471Ter	rs63751228	exonic	PMS2	stopgain	0	166106	0	1	121072	4.45097e-05
chr8:g.89953444T>A	c.1645A>T	p.Lys549Ter	rs1810540992	exonic	NBN	stopgain	0	166044	0	1	121076	4.45018e-05
chr17:g.7674230C>T	c.733G>A	p.Gly245Ser	rs28934575	exonic	TP53	nonsynonymous SNV	0	167512	0	1	121254	8.24715e-06
chr7:g.5986838G>A	c.1927C>T	p.Gln643Ter	rs63751422	exonic	PMS2	stopgain	0	167480	0	1	121272	8.24593e-06
chr7:g.100095790G>A	c.1579C>T	p.Arg527Ter	rs76705400	exonic	MCM7	stopgain	0	162668	0	1	121160	8.25355e-06
chr16:g.89739204G>A	c.4096C>T	p.Gln1366Ter	rs1336834251	exonic	FANCA	stopgain	0	167004	0	1	121248	8.24756e-06
chr17:g.43092809C>A	c.2722G>T	p.Glu908Ter	rs80356978	exonic	BRCA1	stopgain	0	165880	0	1	121065	8.26003e-06
chr17:g.43094066C>A	c.1465G>T	p.Glu489Ter	rs80357167	exonic	BRCA1	stopgain	0	165880	0	1	121065	8.26003e-06
chr17:g.43094390T>A	c.1141A>T	p.Lys381Ter	rs80357385	exonic	BRCA1	stopgain	0	165880	0	1	121065	8.26003e-06
chr3:g.14158179A>T	c.1704T>A	p.Tyr568Ter	rs1695999145	exonic	XPC	stopgain	0	165880	0	1	121065	8.26003e-06
chr16:g.89749781C>T	c.3188G>A	p.Trp1063Ter	rs1166286386	exonic	FANCA	stopgain	0	165880	0	1	121065	8.26003e-06
chr13:g.32336764T>G	c.2409T>G	p.Tyr803Ter	rs80358504	exonic	BRCA2	stopgain	0	165880	0	1	121065	8.26003e-06
chr13:g.32337141T>G	c.2786T>G	p.Leu929Ter	rs2227943	exonic	BRCA2	stopgain	0	165880	0	1	121065	8.26003e-06
chr13:g.32337464C>T	c.3109C>T	p.Gln1037Ter	rs80358557	exonic	BRCA2	stopgain	0	165880	0	1	121065	8.26003e-06
chr13:g.32340054C>G	c.5699C>G	p.Ser1900Ter	rs397507797	exonic	BRCA2	stopgain	0	165880	0	1	121065	8.26003e-06
chr13:g.32379513C>G	c.8951C>G	p.Ser2984Ter	rs80359146	exonic	BRCA2	stopgain	0	165880	0	1	121065	8.26003e-06
chr2:g.47403219C>T	c.28C>T	p.Gln10Ter	rs63751099	exonic	MSH2	stopgain	0	165880	0	1	121065	8.26003e-06
chr2:g.47800078G>T	c.2095G>T	p.Glu699Ter	rs1553413470	exonic	MSH6	stopgain	0	165880	0	1	121065	8.26003e-06
chr2:g.214781066C>A	c.808G>T	p.Glu270Ter	rs1060501288	exonic	BARD1	stopgain	0	165880	0	1	121065	8.26003e-06
chr2:g.214781384G>A	c.490C>T	p.Gln164Ter	rs750350372	exonic	BARD1	stopgain	0	165880	0	1	121065	8.26003e-06
chr11:g.108289748G>A	c.4383G>A	p.Trp1461Ter	rs1294578913	exonic	ATM	stopgain	0	165880	0	1	121065	8.26003e-06
chr11:g.108297334C>T	c.4957C>T	p.Gln1653Ter	rs1565469955	exonic	ATM	stopgain	0	165880	0	1	121065	8.26003e-06
chr7:g.5986806A>T	c.1959T>A	p.Cys653Ter	rs1554297082	exonic	PMS2	stopgain	0	165880	0	1	121065	8.26003e-06
chr7:g.5999140C>A	c.673G>T	p.Glu225Ter	rs1562677770	exonic	PMS2	stopgain	0	165880	0	1	121065	8.26003e-06
chr15:g.90749857C>T	c.589C>T	p.Gln197Ter	rs2151147666	exonic	BLM	stopgain	0	165880	0	1	121065	8.26003e-06
chr15:g.90804254A>T	c.3646A>T	p.Lys1216Ter	rs2151194897	exonic	BLM	stopgain	0	165880	0	1	121065	8.26003e-06
chr9:g.35078700A>G	c.212T>C	p.Leu71Pro	rs1829130135	exonic	FANCG	nonsynonymous SNV	0	165880	0	1	121065	8.26003e-06
chr5:g.132595646C>A	c.2043C>A	p.Cys681Ter	rs1580997003	exonic	RAD50	stopgain	0	165880	0	1	121065	8.26003e-06
chr5:g.132609171G>T	c.2884G>T	p.Glu962Ter	rs1561647410	exonic	RAD50	stopgain	0	165880	0	1	121065	8.26003e-06
chr22:g.28696929G>C	c.1067C>G	p.Ser356Ter	rs121908703	exonic	CHEK2	stopgain	0	165880	0	1	121065	8.26003e-06
chr17:g.7675161G>A	c.451C>T	p.Pro151Ser	rs28934874	exonic	TP53	nonsynonymous SNV	0	165880	0	1	121065	8.26003e-06
chr17:g.43045759C>T	c.5511G>A	p.Trp1837Ter	rs80356914	exonic	BRCA1	stopgain	0	165880	0	1	121065	8.26003e-06
chr17:g.43063372C>A	c.5154G>T	p.Trp1718Cys	rs80357239	exonic	BRCA1	nonsynonymous SNV	0	165880	0	1	121065	8.26003e-06
chr17:g.43076583G>C	c.4389C>G	p.Tyr1463Ter	rs80356997	exonic	BRCA1	stopgain	0	165880	0	1	121061	8.2603e-06
chr17:g.43091987G>A	c.3544C>T	p.Gln1182Ter	rs80357296	exonic	BRCA1	stopgain	0	165880	0	1	121055	8.26071e-06
chr17:g.43092249A>C	c.3282T>G	p.Tyr1094Ter	rs886040111	exonic	BRCA1	stopgain	0	165880	0	1	121039	8.2618e-06
chr17:g.43115738T>C	c.122A>G	p.His41Arg	rs80357276	exonic	BRCA1	nonsynonymous SNV	0	165880	0	1	121065	8.26003e-06
chr3:g.10039842T>G	c.692T>G	p.Leu231Arg	rs2086819957	exonic	FANCD2	nonsynonymous SNV	0	165880	0	1	121065	8.26003e-06
chr3:g.36993660A>G	c.113A>G	p.Asn38Ser	rs587778888	exonic	MLH1	nonsynonymous SNV	0	165880	0	1	121065	8.26003e-06
chr3:g.36996701G>A	c.199G>A	p.Gly67Arg	rs63750206	exonic	MLH1	nonsynonymous SNV	0	165880	0	1	121059	8.26043e-06
chr3:g.37048562C>T	c.1942C>T	p.Pro648Ser	rs63750899	exonic	MLH1	nonsynonymous SNV	0	165880	0	1	121065	8.26003e-06
chr16:g.2043587C>T	c.665G>A	p.Trp222Ter	rs2084297946	exonic	NTHL1	stopgain	0	165880	0	1	121063	8.26016e-06
chr16:g.23635519G>A	c.1027C>T	p.Gln343Ter	rs180177097	exonic	PALB2	stopgain	0	165880	0	1	121057	8.26057e-06
chr13:g.32339355C>G	c.5000C>G	p.Ser1667Ter	rs397507346	exonic	BRCA2	stopgain	0	165880	0	1	120897	8.2715e-06
chr13:g.32339990G>T	c.5635G>T	p.Glu1879Ter	rs55996097	exonic	BRCA2	stopgain	0	165880	0	1	120937	8.26877e-06
chr13:g.32340440G>T	c.6085G>T	p.Glu2029Ter	rs397507828	exonic	BRCA2	stopgain	0	165880	0	1	121005	8.26412e-06
chr13:g.32371097G>T	c.8629G>T	p.Glu2877Ter	rs80359121	exonic	BRCA2	stopgain	0	165880	0	1	121065	8.26003e-06
chr13:g.32379872C>T	c.9076C>T	p.Gln3026Ter	rs80359159	exonic	BRCA2	stopgain	0	165880	0	1	121043	8.26153e-06
chr2:g.47478493T>G	c.2432T>G	p.Leu811Ter	rs63751018	exonic	MSH2	stopgain	0	165880	0	1	121065	8.26003e-06
chr2:g.47800533C>A	c.2550C>A	p.Tyr850Ter	rs374230313	exonic	MSH6	stopgain	0	165880	0	1	121057	8.26057e-06
chr2:g.47800855C>T	c.2872C>T	p.Gln958Ter	rs1553414236	exonic	MSH6	stopgain	0	165880	0	1	121061	8.2603e-06
chr2:g.58241278G>T	c.36C>A	p.Cys12Ter	rs756487177	exonic	FANCL	stopgain	0	165880	0	1	121065	8.26003e-06
chr2:g.214780718C>A	c.1156G>T	p.Glu386Ter	rs1553622218	exonic	BARD1	stopgain	0	165880	0	1	120985	8.26549e-06
chr2:g.214781141G>A	c.733C>T	p.Gln245Ter	rs587781430	exonic	BARD1	stopgain	0	165880	0	1	120975	8.26617e-06
chr11:g.94476377G>A	c.571C>T	p.Arg191Ter	rs1157413766	exonic	MRE11	stopgain	0	165880	0	1	121065	8.26003e-06
chr11:g.108245017C>T	c.892C>T	p.Gln298Ter	rs2079775247	exonic	ATM	stopgain	0	165880	0	1	121033	8.26221e-06
chr7:g.5987417T>A	c.1348A>T	p.Lys450Ter	rs1060503142	exonic	PMS2	stopgain	0	165880	0	1	121065	8.26003e-06
chr15:g.89315319G>A	c.3854G>A	p.Arg1285Gln	rs121918163	exonic	FANCI	nonsynonymous SNV	0	165880	0	1	121065	8.26003e-06
chr9:g.97689575A>T	c.348T>A	p.Tyr116Ter	rs104894134	exonic	XPA	stopgain	0	165880	0	1	121063	8.26016e-06
chr5:g.132609304A>T	c.2944A>T	p.Lys982Ter	rs1581004859	exonic	RAD50	stopgain	0	165880	0	1	121065	8.26003e-06
chr22:g.28710029C>A	c.823G>T	p.Glu275Ter	rs749963436	exonic	CHEK2	stopgain	0	165880	0	1	121065	8.26003e-06
chr6:g.43604646G>T	c.916G>T	p.Glu306Ter	rs121908562	exonic	POLH	stopgain	0	165880	0	1	121057	8.26057e-06
*AC: allele count; AN: allele number; AF: allele frequency
