# Supplementary material for: Pathogenic variants in human DNA damage repair genes mostly arose after the latest human out-of-Africa migration
Source: Front Genet. 2024 Jun 14;15:1408952. doi: 10.3389/fgene.2024.1408952 (PMC11211533; doi:10.3389/fgene.2024.1408952)
Supplement: Supplementary file 2 [file Table3.XLSX]

## Sheet: Sheet1
Table S3. List of 886 DDR PVs not shared between African and non-African
Gene	Pathway	HGVSg	Func.refGene	RefSeq ID (cDNA)	HGVSc	HGVSp	dbSNP(155)	Variation type	ClinVar classification	No. carriers
										Africans	non-Africans
MRE11	HR, NHEJ	chr11:g.94470473T>A	exonic	NM_005591.4	c.1015A>T	p.Lys339Ter	rs984874083	stopgain	Pathogenic/Likely_pathogenic	7	-
PALB2	HR, FA	chr16:g.23626254A>T	exonic	NM_024675.4	c.2730T>A	p.Tyr910Ter	rs995629797	stopgain	Pathogenic	6	-
XPA	NER	chr9:g.97689592C>A	exonic	NM_000380.4	c.331G>T	p.Glu111Ter	rs769255883	stopgain	Pathogenic	5	-
BLM	HR, FA	chr15:g.90803601A>T	exonic	NM_000057.4	c.3439A>T	p.Lys1147Ter	rs770311534	stopgain	Pathogenic/Likely_pathogenic	4	-
BRCA1	HR, FA	chr17:g.43051071A>C	exonic	NM_007294.4	c.5324T>G	p.Met1775Arg	rs41293463	nonsynonymous SNV	Pathogenic	4	-
FANCE	FA	chr6:g.35457955C>T	exonic	NM_021922.3	c.940C>T	p.Gln314Ter	rs760150539	stopgain	Pathogenic	4	-
MUTYH	BER	chr1:g.45331223C>A	exonic	NM_001048174.2	c.1351G>T	p.Glu451Ter	rs376790729	stopgain	Pathogenic/Likely_pathogenic	4	-
PALB2	HR, FA	chr16:g.23638099C>A	exonic	NM_024675.4	c.79G>T	p.Glu27Ter	rs878855122	stopgain	Pathogenic	4	-
RAD50	HR, NHEJ	chr5:g.132595617C>T	exonic	NM_005732.4	c.2014C>T	p.Gln672Ter	rs142947311	stopgain	Pathogenic	4	-
XPA	NER	chr9:g.97684950G>A	exonic	NM_000380.4	c.646C>T	p.Gln216Ter	rs761978351	stopgain	Likely_pathogenic	4	-
BARD1	HR	chr2:g.214728768C>A	exonic	NM_000465.4	c.2242G>T	p.Glu748Ter	rs879253880	stopgain	Likely_pathogenic	3	-
BLM	HR, FA	chr15:g.90749938C>T	exonic	NM_000057.4	c.670C>T	p.Gln224Ter	rs918752814	stopgain	Pathogenic	3	-
BRIP1	HR, FA	chr17:g.61743015G>A	exonic	NM_032043.3	c.2377C>T	p.Gln793Ter	rs587782574	stopgain	Pathogenic/Likely_pathogenic	3	-
FANCC	FA	chr9:g.95249227C>T	exonic	NM_000136.3	c.65G>A	p.Trp22Ter	rs377294947	stopgain	Pathogenic/Likely_pathogenic	3	-
MSH3	MMR	chr5:g.80675099A>T	exonic	NM_002439.5	c.1144A>T	p.Lys382Ter	rs139170496	stopgain	Pathogenic	3	-
ATM	HR	chr11:g.108250804C>T	exonic	NM_000051.4	c.1339C>T	p.Arg447Ter	rs587779815	stopgain	Pathogenic/Likely_pathogenic	2	-
ATM	HR	chr11:g.108284411C>T	exonic	NM_000051.4	c.3931C>T	p.Gln1311Ter	rs200976093	stopgain	Pathogenic	2	-
ATM	HR	chr11:g.108310195G>A	exonic	NM_000051.4	c.5798G>A	p.Trp1933Ter	rs876658740	stopgain	Pathogenic/Likely_pathogenic	2	-
ATM	HR	chr11:g.108325416C>T	exonic	NM_000051.4	c.6679C>T	p.Arg2227Cys	rs564652222	nonsynonymous SNV	Pathogenic	2	-
BRCA1	HR, FA	chr17:g.43106478A>C	exonic	NM_007294.4	c.190T>G	p.Cys64Gly	rs80357064	nonsynonymous SNV	Pathogenic	2	-
BRCA1	HR, FA	chr17:g.43074403C>A	exonic	NM_007294.4	c.4603G>T	p.Glu1535Ter	rs80357366	stopgain	Pathogenic	2	-
ERCC2	NER	chr19:g.45364037C>A	exonic	NM_000400.4	c.898G>T	p.Glu300Ter	rs774977350	stopgain	Pathogenic	2	-
ERCC8	NER	chr5:g.60918314G>T	exonic	NM_000082.4	c.350C>A	p.Ser117Ter	rs545036754	stopgain	Likely_pathogenic	2	-
FANCA	FA	chr16:g.89808294C>G	exonic	NM_000135.4	c.596G>C	p.Ser199Thr	rs764157478	nonsynonymous SNV	Pathogenic	2	-
MSH2	MMR	chr2:g.47476408G>A	exonic	NM_000251.3	c.2047G>A	p.Gly683Arg	rs267607995	nonsynonymous SNV	Pathogenic	2	-
MSH3	MMR	chr5:g.80654803C>T	exonic	NM_002439.5	c.76C>T	p.Arg26Ter	rs770190473	stopgain	Pathogenic	2	-
MSH3	MMR	chr5:g.80725540T>A	exonic	NM_002439.5	c.1428T>A	p.Tyr476Ter	rs1398195482	stopgain	Pathogenic	2	-
MUTYH	BER	chr1:g.45331184T>A	exonic	NM_001048174.2	c.1390A>T	p.Lys464Ter	rs863224502	stopgain	Pathogenic	2	-
RAD50	HR, NHEJ	chr5:g.132640708G>T	exonic	NM_005732.4	c.3655G>T	p.Glu1219Ter	rs587781569	stopgain	Pathogenic	2	-
TP53	DNA response	chr17:g.7673779C>T	exonic	NM_000546.6	c.841G>A	p.Asp281Asn	rs764146326	nonsynonymous SNV	Pathogenic	2	-
ATM	HR	chr11:g.108345869C>T	exonic	NM_000051.4	c.8545C>T	p.Arg2849Ter	rs587778080	stopgain	Pathogenic/Likely_pathogenic	1	-
ATM	HR	chr11:g.108227873G>A	exonic	NM_000051.4	c.170G>A	p.Trp57Ter	rs587779818	stopgain	Pathogenic	1	-
ATM	HR	chr11:g.108244954G>T	exonic	NM_000051.4	c.829G>T	p.Glu277Ter	rs876660933	stopgain	Pathogenic/Likely_pathogenic	1	-
ATM	HR	chr11:g.108249075C>A	exonic	NM_000051.4	c.1208C>A	p.Ser403Ter	rs747563556	stopgain	Pathogenic	1	-
ATM	HR	chr11:g.108250907T>G	exonic	NM_000051.4	c.1442T>G	p.Leu481Ter	rs1555070980	stopgain	Pathogenic/Likely_pathogenic	1	-
ATM	HR	chr11:g.108251012T>G	exonic	NM_000051.4	c.1547T>G	p.Leu516Ter	rs786202195	stopgain	Pathogenic	1	-
ATM	HR	chr11:g.108284300C>T	exonic	NM_000051.4	c.3820C>T	p.Gln1274Ter	rs1453429915	stopgain	Pathogenic	1	-
ATM	HR	chr11:g.108301763C>T	exonic	NM_000051.4	c.5293C>T	p.Gln1765Ter	rs2083444895	stopgain	Pathogenic	1	-
ATM	HR	chr11:g.108325398G>T	exonic	NM_000051.4	c.6661G>T	p.Glu2221Ter	rs1591128898	stopgain	Pathogenic	1	-
ATM	HR	chr11:g.108333955C>A	exonic	NM_000051.4	c.7997C>A	p.Thr2666Asn	rs730881384	nonsynonymous SNV	Likely_pathogenic	1	-
BARD1	HR	chr2:g.214728743C>T	exonic	NM_000465.4	c.2267G>A	p.Trp756Ter	rs1358155595	stopgain	Pathogenic/Likely_pathogenic	1	-
BARD1	HR	chr2:g.214780763T>A	exonic	NM_000465.4	c.1111A>T	p.Lys371Ter	rs1364256214	stopgain	Pathogenic	1	-
BLM	HR, FA	chr15:g.90760674C>G	exonic	NM_000057.4	c.1301C>G	p.Ser434Ter	rs754203833	stopgain	Pathogenic/Likely_pathogenic	1	-
BLM	HR, FA	chr15:g.90798260C>A	exonic	NM_000057.4	c.3281C>A	p.Ser1094Ter	rs1472603091	stopgain	Pathogenic	1	-
BRCA1	HR, FA	chr17:g.43091443G>C	exonic	NM_007294.4	c.4088C>G	p.Ser1363Ter	rs398122680	stopgain	Pathogenic	1	-
BRCA1	HR, FA	chr17:g.43092119C>A	exonic	NM_007294.4	c.3412G>T	p.Gly1138Ter	rs886040126	stopgain	Pathogenic	1	-
BRCA1	HR, FA	chr17:g.43093337C>A	exonic	NM_007294.4	c.2194G>T	p.Glu732Ter	rs80357426	stopgain	Pathogenic	1	-
BRCA1	HR, FA	chr17:g.43115750G>C	exonic	NM_007294.4	c.110C>G	p.Thr37Arg	rs80356880	nonsynonymous SNV	Pathogenic/Likely_pathogenic	1	-
BRCA2	HR, FA	chr13:g.32332517C>T	exonic	NM_000059.4	c.1039C>T	p.Gln347Ter	rs794726967	stopgain	Pathogenic	1	-
BRCA2	HR, FA	chr13:g.32354877C>T	exonic	NM_000059.4	c.7024C>T	p.Gln2342Ter	rs80358928	stopgain	Pathogenic	1	-
BRCA2	HR, FA	chr13:g.32333278T>A	exonic	NM_000059.4	c.1800T>A	p.Tyr600Ter	rs80358464	stopgain	Pathogenic	1	-
BRCA2	HR, FA	chr13:g.32336325T>A	exonic	NM_000059.4	c.1970T>A	p.Leu657Ter	rs397507279	stopgain	Pathogenic	1	-
BRCA2	HR, FA	chr13:g.32336967C>A	exonic	NM_000059.4	c.2612C>A	p.Ser871Ter	rs397507634	stopgain	Pathogenic	1	-
BRCA2	HR, FA	chr13:g.32338322A>T	exonic	NM_000059.4	c.3967A>T	p.Lys1323Ter	rs80358648	stopgain	Pathogenic	1	-
BRCA2	HR, FA	chr13:g.32339044G>A	exonic	NM_000059.4	c.4689G>A	p.Trp1563Ter	rs886038108	stopgain	Pathogenic	1	-
BRCA2	HR, FA	chr13:g.32354968C>G	exonic	NM_000059.4	c.7115C>G	p.Ser2372Ter	rs80358943	stopgain	Pathogenic	1	-
BRCA2	HR, FA	chr13:g.32394763G>T	exonic	NM_000059.4	c.9331G>T	p.Glu3111Ter	rs397508047	stopgain	Pathogenic	1	-
CHEK2	DNA response	chr22:g.28725348G>C	exonic	NM_007194.4	c.339C>G	p.Tyr113Ter	rs905674348	stopgain	Pathogenic	1	-
ERCC4	NER, FA	chr16:g.13928149T>C	exonic	NM_005236.3	c.706T>C	p.Cys236Arg	rs397509403	nonsynonymous SNV	Likely_pathogenic	1	-
ERCC6	NER	chr10:g.49500566T>A	exonic	NM_000124.4	c.1657A>T	p.Lys553Ter	rs1851339301	stopgain	Pathogenic	1	-
ERCC8	NER	chr5:g.60898317G>A	exonic	NM_000082.4	c.802C>T	p.Arg268Ter	rs370657735	stopgain	Pathogenic	1	-
FANCM	FA	chr14:g.45153929C>T	exonic	NM_020937.4	c.1060C>T	p.Gln354Ter	rs1156577591	stopgain	Pathogenic	1	-
MLH1	MMR, FA	chr3:g.37001045C>T	exonic	NM_000249.4	c.298C>T	p.Arg100Ter	rs63751221	stopgain	Pathogenic	1	-
MLH1	MMR, FA	chr3:g.37048596G>C	exonic	NM_000249.4	c.1976G>C	p.Arg659Pro	rs63749900	nonsynonymous SNV	Pathogenic	1	-
MSH3	MMR	chr5:g.80725478G>T	exonic	NM_002439.5	c.1366G>T	p.Glu456Ter	rs963234468	stopgain	Pathogenic	1	-
MSH6	MMR	chr2:g.47799422T>A	exonic	NM_000179.3	c.1439T>A	p.Val480Glu	rs1244531716	nonsynonymous SNV	Pathogenic	1	-
MSH6	MMR	chr2:g.47783453G>T	exonic	NM_000179.3	c.220G>T	p.Gly74Ter	rs1553408388	stopgain	Pathogenic	1	-
MSH6	MMR	chr2:g.47801137G>T	exonic	NM_000179.3	c.3154G>T	p.Glu1052Ter	rs765763906	stopgain	Likely_pathogenic	1	-
MUTYH	BER	chr1:g.45332959T>A	exonic	NM_001048174.2	c.379A>T	p.Lys127Ter	rs876660787	stopgain	Pathogenic	1	-
MUTYH	BER	chr1:g.45333423C>T	exonic	NM_001048174.2	c.254G>A	p.Trp85Ter	rs888691362	stopgain	Pathogenic/Likely_pathogenic	1	-
NTHL1	BER	chr16:g.2044683G>A	exonic	NM_002528.7	c.472C>T	p.Gln158Ter	rs1198246754	stopgain	Pathogenic	1	-
PMS2	MMR, FA	chr7:g.5987174C>A	exonic	NM_000535.7	c.1591G>T	p.Glu531Ter	rs878854037	stopgain	Pathogenic	1	-
PMS2	MMR, FA	chr7:g.5987294C>A	exonic	NM_000535.7	c.1471G>T	p.Glu491Ter	rs1064794577	stopgain	Pathogenic/Likely_pathogenic	1	-
PMS2	MMR, FA	chr7:g.5992012G>A	exonic	NM_000535.7	c.949C>T	p.Gln317Ter	rs143277125	stopgain	Pathogenic	1	-
PMS2	MMR, FA	chr7:g.5997420G>A	exonic	NM_000535.7	c.709C>T	p.Gln237Ter	rs1458321358	stopgain	Pathogenic/Likely_pathogenic	1	-
PMS2	MMR, FA	chr7:g.6003974A>C	exonic	NM_000535.7	c.248T>G	p.Leu83Ter	rs1064794083	stopgain	Pathogenic	1	-
RAD50	HR, NHEJ	chr5:g.132588872C>T	exonic	NM_005732.4	c.1237C>T	p.Gln413Ter	rs373428259	stopgain	Pathogenic/Likely_pathogenic	1	-
RAD50	HR, NHEJ	chr5:g.132608666C>T	exonic	NM_005732.4	c.2770C>T	p.Gln924Ter	rs1554099320	stopgain	Pathogenic	1	-
RAD51C	HR, FA	chr17:g.58724049G>A	exonic	NM_058216.3	c.914G>A	p.Trp305Ter	rs876659874	stopgain	Pathogenic/Likely_pathogenic	1	-
RAD51D	HR	chr17:g.35119114G>T	exonic	NM_002878.4	c.141C>A	p.Tyr47Ter	rs771077929	stopgain	Pathogenic	1	-
RNASEH2C	DNA rep	chr11:g.65720063C>T	exonic	NM_032193.4	c.450G>A	p.Trp150Ter	rs1064793942	stopgain	Likely_pathogenic	1	-
TP53	DNA response	chr17:g.7674211A>C	exonic	NM_000546.6	c.752T>G	p.Ile251Ser	rs730882027	nonsynonymous SNV	Likely_pathogenic	1	-
TP53	DNA response	chr17:g.7673796C>T	exonic	NM_000546.6	c.824G>A	p.Cys275Tyr	rs863224451	nonsynonymous SNV	Pathogenic/Likely_pathogenic	1	-
TP53	DNA response	chr17:g.7673802C>G	exonic	NM_000546.6	c.818G>C	p.Arg273Pro	rs28934576	nonsynonymous SNV	Pathogenic	1	-
TP53	DNA response	chr17:g.7675994C>T	exonic	NM_000546.6	c.375G>A	p.Thr125=	rs55863639	synonymous SNV	Pathogenic	1	-
XPC	NER	chr3:g.14147350C>T	exonic	NM_004628.5	c.2544G>A	p.Trp848Ter	rs1317050260	stopgain	Pathogenic	1	-
SYCP3	HR	chr12:g.101729109A>G	exonic	NM_001177949.2	c.657T>C	p.Thr219=	rs769825641	synonymous SNV	Pathogenic	-	327
RAD54B	HR	chr8:g.94399540C>A	exonic	NM_012415.3	c.1252G>T	p.Asp418Tyr	rs119490107	nonsynonymous SNV	Pathogenic	-	181
ERCC3	NER	chr2:g.127292756G>A	exonic	NM_000122.2	c.325C>T	p.Arg109Ter	rs34295337	stopgain	Pathogenic/Likely_pathogenic	-	166
XPA	NER	chr9:g.97675579G>A	exonic	NM_000380.4	c.682C>T	p.Arg228Ter	rs104894132	stopgain	Pathogenic	-	125
BLM	HR, FA	chr15:g.90761015C>T	exonic	NM_000057.4	c.1642C>T	p.Gln548Ter	rs200389141	stopgain	Pathogenic	-	52
ERCC6	NER	chr10:g.49461473G>A	exonic	NM_000124.4	c.3862C>T	p.Arg1288Ter	rs185142838	stopgain	Pathogenic	-	50
FANCI	FA	chr15:g.89303898G>A	exonic	NM_001113378.2	c.3041G>A	p.Cys1014Tyr	rs140404896	nonsynonymous SNV	Likely_pathogenic	-	45
MUTYH	BER	chr1:g.45332242C>T	exonic	NM_001048174.2	c.773G>A	p.Gly258Glu	rs730881833	nonsynonymous SNV	Pathogenic/Likely_pathogenic	-	41
CHEK2	DNA response	chr22:g.28734664G>A	exonic	NM_007194.4	c.58C>T	p.Gln20Ter	rs536907995	stopgain	Pathogenic/Likely_pathogenic	-	40
FANCE	FA	chr6:g.35458438C>T	exonic	NM_021922.3	c.1111C>T	p.Arg371Trp	rs775076977	nonsynonymous SNV	Pathogenic/Likely_pathogenic	-	39
ATM	HR	chr11:g.108310305C>T	exonic	NM_000051.4	c.5908C>T	p.Gln1970Ter	rs587781722	stopgain	Pathogenic	-	38
FANCD2	FA	chr3:g.10067267G>A	exonic	NM_001018115.3	c.2444G>A	p.Arg815Gln	rs766567785	nonsynonymous SNV	Pathogenic	-	38
BRCA1	HR, FA	chr17:g.43106480A>T	exonic	NM_007294.4	c.188T>A	p.Leu63Ter	rs80357086	stopgain	Pathogenic	-	35
MUTYH	BER	chr1:g.45332955C>T	exonic	NM_001048174.2	c.383G>A	p.Trp128Ter	rs762307622	stopgain	Pathogenic/Likely_pathogenic	-	35
RAD50	HR, NHEJ	chr5:g.132595629G>T	exonic	NM_005732.4	c.2026G>T	p.Glu676Ter	rs773761143	stopgain	Pathogenic	-	34
ERCC1	NER, FA	chr19:g.45419157G>A	exonic	NM_001983.4	c.466C>T	p.Arg156Trp	rs757369063	nonsynonymous SNV	Pathogenic/Likely_pathogenic	-	32
TOP3A	HR, FA	chr17:g.18305208G>A	exonic	NM_004618.5	c.403C>T	p.Arg135Ter	rs200944917	stopgain	Pathogenic	-	32
MUTYH	BER	chr1:g.45333449G>T	exonic	NM_001048174.2	c.228C>A	p.Tyr76Ter	rs121908380	stopgain	Pathogenic	-	31
ERCC2	NER	chr19:g.45352228A>G	exonic	NM_000400.4	c.2171T>C	p.Met724Thr	rs763701580	nonsynonymous SNV	Pathogenic	-	28
RNASEH2C	DNA rep	chr11:g.65720385G>A	exonic	NM_032193.4	c.205C>T	p.Arg69Trp	rs78635798	nonsynonymous SNV	Pathogenic/Likely_pathogenic	-	26
BRCA2	HR, FA	chr13:g.32346841C>T	exonic	NM_000059.4	c.6952C>T	p.Arg2318Ter	rs80358920	stopgain	Pathogenic	-	25
LIG3	BER	chr17:g.34997740C>T	exonic	NM_013975.4	c.1826C>T	p.Pro609Leu	rs1192808191	nonsynonymous SNV	Pathogenic	-	24
MUTYH	BER	chr1:g.45331529G>A	exonic	NM_001048174.2	c.1130C>T	p.Pro377Leu	rs529008617	nonsynonymous SNV	Pathogenic	-	24
MUTYH	BER	chr1:g.45331835G>A	exonic	NM_001048174.2	c.928C>T	p.Gln310Ter	rs587780082	stopgain	Pathogenic	-	24
POLH	FA	chr6:g.43601052C>G	exonic	NM_006502.3	c.725C>G	p.Ser242Ter	rs745778317	stopgain	Pathogenic	-	24
ERCC6	NER	chr10:g.49478437G>A	exonic	NM_000124.4	c.2203C>T	p.Arg735Ter	rs121917901	stopgain	Pathogenic	-	23
BRCA1	HR, FA	chr17:g.43063930C>T	exonic	NM_007294.4	c.5096G>A	p.Arg1699Gln	rs41293459	nonsynonymous SNV	Pathogenic	-	22
MUTYH	BER	chr1:g.45331220C>A	exonic	NM_001048174.2	c.1354G>T	p.Glu452Ter	rs121908381	stopgain	Pathogenic	-	22
BLM	HR, FA	chr15:g.90763016C>T	exonic	NM_000057.4	c.1933C>T	p.Gln645Ter	rs373525781	stopgain	Pathogenic	-	21
CHEK2	DNA response	chr22:g.28687974G>A	exonic	NM_007194.4	c.1555C>T	p.Arg519Ter	rs200432447	stopgain	Pathogenic/Likely_pathogenic	-	21
ERCC2	NER	chr19:g.45354774T>G	exonic	NM_000400.4	c.1621A>C	p.Ser541Arg	rs121913019	nonsynonymous SNV	Pathogenic	-	21
TOP3A	HR, FA	chr17:g.18308367T>C	exonic	NM_004618.5	c.298A>G	p.Met100Val	rs376902371	nonsynonymous SNV	Pathogenic	-	21
FANCA	FA	chr16:g.89816551C>T	exonic	NM_000135.4	c.65G>A	p.Trp22Ter	rs761341952	stopgain	Pathogenic/Likely_pathogenic	-	20
MCM2	DNA rep	chr3:g.127599441C>T	exonic	NM_004526.4	c.130C>T	p.Arg44Cys	rs375851208	nonsynonymous SNV	Pathogenic	-	20
MUTYH	BER	chr1:g.45332458G>A	exonic	NM_001048174.2	c.637C>T	p.Arg213Trp	rs34126013	nonsynonymous SNV	Pathogenic/Likely_pathogenic	-	20
DDB2	NER	chr11:g.47232931C>T	exonic	NM_000107.3	c.574C>T	p.Arg192Ter	rs199822504	stopgain	Pathogenic	-	19
RAD51C	HR, FA	chr17:g.58703325C>G	exonic	NM_058216.3	c.701C>G	p.Ser234Ter	rs587782818	stopgain	Pathogenic	-	19
ATM	HR	chr11:g.108329202T>G	exonic	NM_000051.4	c.7271T>G	p.Val2424Gly	rs28904921	nonsynonymous SNV	Pathogenic/Likely_pathogenic	-	18
FANCI	FA	chr15:g.89315318C>T	exonic	NM_001113378.2	c.3853C>T	p.Arg1285Ter	rs121918164	stopgain	Pathogenic	-	18
CHEK2	DNA response	chr22:g.28725254G>A	exonic	NM_007194.4	c.433C>T	p.Arg145Trp	rs137853007	nonsynonymous SNV	Likely_pathogenic	-	17
MRE11	HR, NHEJ	chr11:g.94437206G>A	exonic	NM_005591.4	c.1897C>T	p.Arg633Ter	rs137852759	stopgain	Pathogenic	-	17
MUTYH	BER	chr1:g.45333436G>A	exonic	NM_001048174.2	c.241C>T	p.Arg81Trp	rs765123255	nonsynonymous SNV	Pathogenic/Likely_pathogenic	-	17
MUTYH	BER	chr1:g.45334493G>A	exonic	NM_001048174.2	c.13C>T	p.Arg5Ter	rs587780088	stopgain	Pathogenic	-	17
PALB2	HR, FA	chr16:g.23634871G>A	exonic	NM_024675.4	c.1675C>T	p.Gln559Ter	rs1555461154	stopgain	Pathogenic	-	17
RAD50	HR, NHEJ	chr5:g.132557327G>A	exonic	NM_005732.4	c.3G>A	p.Met1Ile	rs377260382	startloss	Likely_pathogenic	-	17
ERCC6	NER	chr10:g.49500616A>C	exonic	NM_000124.4	c.1607T>G	p.Leu536Trp	rs774175886	nonsynonymous SNV	Pathogenic	-	16
MLH1	MMR, FA	chr3:g.37048994G>T	exonic	NM_000249.4	c.2080G>T	p.Glu694Ter	rs147542208	stopgain	Pathogenic/Likely_pathogenic	-	16
UNG	BER	chr12:g.109103562T>C	exonic	NM_080911.3	c.752T>C	p.Phe251Ser	rs104894380	nonsynonymous SNV	Pathogenic	-	16
ATM	HR	chr11:g.108256340G>A	exonic	NM_000051.4	c.2250G>A	p.Lys750=	rs1137887	synonymous SNV	Pathogenic/Likely_pathogenic	-	15
FANCA	FA	chr16:g.89815966T>A	exonic	NM_000135.4	c.100A>T	p.Lys34Ter	rs772858764	stopgain	Pathogenic	-	15
FANCA	FA	chr16:g.89761994T>C	exonic	NM_000135.4	c.2807A>G	p.Glu936Gly	rs766643461	nonsynonymous SNV	Likely_pathogenic	-	15
MUTYH	BER	chr1:g.45331503G>A	exonic	NM_001048174.2	c.1156C>T	p.Gln386Ter	rs766420907	stopgain	Pathogenic	-	15
RAD50	HR, NHEJ	chr5:g.132587637C>T	exonic	NM_005732.4	c.832C>T	p.Arg278Ter	rs766315644	stopgain	Pathogenic	-	15
DNA2	DNA rep	chr10:g.68432271A>G	exonic	NM_001080449.3	c.1808T>C	p.Phe603Ser	rs778309817	nonsynonymous SNV	Likely_pathogenic	-	14
DNA2	DNA rep	chr10:g.68459230C>T	exonic	NM_001080449.3	c.593G>A	p.Arg198His	rs1272393477	nonsynonymous SNV	Pathogenic	-	14
ERCC2	NER	chr19:g.45355719G>A	exonic	NM_000400.4	c.1489C>T	p.Arg497Cys	rs199738290	nonsynonymous SNV	Likely_pathogenic	-	14
MUTYH	BER	chr1:g.45332300G>A	exonic	NM_001048174.2	c.715C>T	p.Gln239Ter	rs786203115	stopgain	Pathogenic	-	14
RNASEH1	DNA rep	chr2:g.3550458C>T	exonic	NM_002936.6	c.424G>A	p.Val142Ile	rs766294940	nonsynonymous SNV	Pathogenic/Likely_pathogenic	-	14
NTHL1	BER	chr16:g.2046223G>A	exonic	NM_002528.7	c.259C>T	p.Gln87Ter	rs201671098	stopgain	Pathogenic	-	13
RAD51D	HR	chr17:g.35106406G>A	exonic	NM_002878.4	c.556C>T	p.Arg186Ter	rs387906843	stopgain	Pathogenic	-	13
BRIP1	HR, FA	chr17:g.61801408G>A	exonic	NM_032043.3	c.985C>T	p.Gln329Ter	rs2077991700	stopgain	Pathogenic	-	12
FAN1	FA	chr15:g.30925199C>T	exonic	NM_014967.5	c.2245C>T	p.Arg749Ter	rs387907279	stopgain	Pathogenic	-	12
NBN	HR	chr8:g.89947835T>A	exonic	NM_002485.5	c.1903A>T	p.Lys635Ter	rs587782545	stopgain	Pathogenic/Likely_pathogenic	-	12
RAD50	HR, NHEJ	chr5:g.132603355C>T	exonic	NM_005732.4	c.2263C>T	p.Gln755Ter	rs765975825	stopgain	Pathogenic	-	12
NTHL1	BER	chr16:g.2040142C>T	exonic	NM_002528.7	c.782G>A	p.Trp261Ter	rs753029097	stopgain	Likely_pathogenic	-	11
ATM	HR	chr11:g.108259022C>T	exonic	NM_000051.4	c.2413C>T	p.Arg805Ter	rs780619951	stopgain	Pathogenic	-	10
BRCA1	HR, FA	chr17:g.43106487A>C	exonic	NM_007294.4	c.181T>G	p.Cys61Gly	rs28897672	nonsynonymous SNV	Pathogenic	-	10
ERCC2	NER	chr19:g.45352511C>T	exonic	NM_000400.4	c.2041G>A	p.Asp681Asn	rs121913023	nonsynonymous SNV	Pathogenic	-	10
ERCC8	NER	chr5:g.60890913G>T	exonic	NM_000082.4	c.1017C>A	p.Cys339Ter	rs753663016	stopgain	Pathogenic	-	10
FANCA	FA	chr16:g.89770616T>G	exonic	NM_000135.4	c.2170A>C	p.Thr724Pro	rs2039290343	nonsynonymous SNV	Pathogenic	-	10
MSH3	MMR	chr5:g.80670214G>T	exonic	NM_002439.5	c.697G>T	p.Glu233Ter	rs756632960	stopgain	Pathogenic	-	10
ATM	HR	chr11:g.108292689C>T	exonic	NM_000051.4	c.4507C>T	p.Gln1503Ter	rs1131691164	stopgain	Pathogenic/Likely_pathogenic	-	9
ERCC2	NER	chr19:g.45352226C>G	exonic	NM_000400.4	c.2173G>C	p.Ala725Pro	rs121913018	nonsynonymous SNV	Pathogenic	-	9
ERCC6	NER	chr10:g.49482713C>A	exonic	NM_000124.4	c.2143G>T	p.Gly715Ter	rs780538788	stopgain	Pathogenic	-	9
ERCC6	NER	chr10:g.49474056G>A	exonic	NM_000124.4	c.2569C>T	p.Arg857Ter	rs751448793	stopgain	Pathogenic	-	9
ERCC6	NER	chr10:g.49530737G>A	exonic	NM_000124.4	c.526C>T	p.Arg176Ter	rs771781694	stopgain	Pathogenic/Likely_pathogenic	-	9
LIG1	NER, BER, DNA rep, MMR	chr19:g.48121244G>A	exonic	NM_000234.3	c.2311C>T	p.Arg771Trp	rs121434561	nonsynonymous SNV	Pathogenic	-	9
MSH3	MMR	chr5:g.80672253C>T	exonic	NM_002439.5	c.802C>T	p.Arg268Ter	rs201033017	stopgain	Pathogenic	-	9
MSH6	MMR	chr2:g.47783243C>T	exonic	NM_000179.3	c.10C>T	p.Gln4Ter	rs786201042	stopgain	Pathogenic/Likely_pathogenic	-	9
ATM	HR	chr11:g.108312424G>T	exonic	NM_000051.4	c.5932G>T	p.Glu1978Ter	rs587779852	stopgain	Pathogenic	-	8
BRCA1	HR, FA	chr17:g.43045712T>C	exonic	NM_007294.4	c.5558A>G	p.Tyr1853Cys	rs80357258	nonsynonymous SNV	Pathogenic/Likely_pathogenic	-	8
BRCA2	HR, FA	chr13:g.32356472C>T	exonic	NM_000059.4	c.7480C>T	p.Arg2494Ter	rs80358972	stopgain	Pathogenic	-	8
FANCA	FA	chr16:g.89761950G>A	exonic	NM_000135.4	c.2851C>T	p.Arg951Trp	rs755546887	nonsynonymous SNV	Pathogenic	-	8
MRE11	HR, NHEJ	chr11:g.94447276G>A	exonic	NM_005591.4	c.1726C>T	p.Arg576Ter	rs774277300	stopgain	Pathogenic	-	8
NTHL1	BER	chr16:g.2044722G>A	exonic	NM_002528.7	c.433C>T	p.Arg145Ter	rs374489979	stopgain	Pathogenic	-	8
PALB2	HR, FA	chr16:g.23629897G>A	exonic	NM_024675.4	c.2257C>T	p.Arg753Ter	rs180177110	stopgain	Pathogenic	-	8
POLH	FA	chr6:g.43587489G>T	exonic	NM_006502.3	c.490G>T	p.Glu164Ter	rs767433001	stopgain	Pathogenic/Likely_pathogenic	-	8
POLH	FA	chr6:g.43604637C>T	exonic	NM_006502.3	c.907C>T	p.Arg303Ter	rs759607901	stopgain	Pathogenic	-	8
RAD51C	HR, FA	chr17:g.58703201C>T	exonic	NM_058216.3	c.577C>T	p.Arg193Ter	rs200293302	stopgain	Pathogenic/Likely_pathogenic	-	8
RBBP8	HR	chr18:g.23022189C>T	exonic	NM_002894.3	c.2515C>T	p.Arg839Ter	rs1064796899	stopgain	Likely_pathogenic	-	8
UBE2T	FA	chr1:g.202335751G>C	exonic	NM_014176.4	c.4C>G	p.Gln2Glu	rs774357609	nonsynonymous SNV	Pathogenic	-	8
XPC	NER	chr3:g.14178567A>G	exonic	NM_004628.5	c.2T>C	p.Met1Thr	rs760324503	startloss	Likely_pathogenic	-	8
XPC	NER	chr3:g.14165468G>A	exonic	NM_004628.5	c.739C>T	p.Arg247Ter	rs764321665	stopgain	Pathogenic	-	8
XRCC1	BER	chr19:g.43546884C>G	exonic	NM_006297.3	c.1293G>C	p.Lys431Asn	rs761564262	nonsynonymous SNV	Pathogenic	-	8
ATM	HR	chr11:g.108227806C>T	exonic	NM_000051.4	c.103C>T	p.Arg35Ter	rs55861249	stopgain	Pathogenic/Likely_pathogenic	-	7
ATM	HR	chr11:g.108331498G>C	exonic	NM_000051.4	c.7570G>C	p.Ala2524Pro	rs769142993	nonsynonymous SNV	Likely_pathogenic	-	7
BIVM-ERCC5	NER	chr13:g.102862245C>T	exonic	NM_000123.4	c.1096C>T	p.Arg366Ter	rs966111552	stopgain	Likely_pathogenic	-	7
BRCA1	HR, FA	chr17:g.43093844G>A	exonic	NM_007294.4	c.1687C>T	p.Gln563Ter	rs80356898	stopgain	Pathogenic	-	7
CHEK2	DNA response	chr22:g.28725278G>A	exonic	NM_007194.4	c.409C>T	p.Arg137Ter	rs730881701	stopgain	Pathogenic	-	7
DDB2	NER	chr11:g.47234872G>A	exonic	NM_000107.3	c.818G>A	p.Arg273His	rs121434640	nonsynonymous SNV	Pathogenic	-	7
ERCC6	NER	chr10:g.49483384G>A	exonic	NM_000124.4	c.1954C>T	p.Arg652Ter	rs767247987	stopgain	Pathogenic/Likely_pathogenic	-	7
ERCC8	NER	chr5:g.60898350C>T	exonic	NM_000082.4	c.769G>A	p.Gly257Arg	rs770499406	nonsynonymous SNV	Pathogenic	-	7
FANCM	FA	chr14:g.45181477C>T	exonic	NM_020937.4	c.4270C>T	p.Arg1424Ter	rs751954386	stopgain	Pathogenic/Likely_pathogenic	-	7
MSH2	MMR	chr2:g.47475171G>C	exonic	NM_000251.3	c.1906G>C	p.Ala636Pro	rs63750875	nonsynonymous SNV	Pathogenic	-	7
MSH3	MMR	chr5:g.80813614G>T	exonic	NM_002439.5	c.2686G>T	p.Gly896Ter	rs777054839	stopgain	Pathogenic/Likely_pathogenic	-	7
NHEJ1	NHEJ	chr2:g.219158194G>A	exonic	NM_024782.3	c.169C>T	p.Arg57Ter	rs118204451	stopgain	Pathogenic	-	7
NTHL1	BER	chr16:g.2044789G>T	exonic	NM_002528.7	c.366C>A	p.Tyr122Ter	rs371328106	stopgain	Pathogenic/Likely_pathogenic	-	7
RAD51C	HR, FA	chr17:g.58709926G>A	exonic	NM_058216.3	c.773G>A	p.Arg258His	rs267606997	nonsynonymous SNV	Pathogenic/Likely_pathogenic	-	7
XPC	NER	chr3:g.14165549G>A	exonic	NM_004628.5	c.658C>T	p.Arg220Ter	rs745679643	stopgain	Pathogenic	-	7
ATM	HR	chr11:g.108315911G>A	exonic	NM_000051.4	c.6095G>A	p.Arg2032Lys	rs139770721	nonsynonymous SNV	Pathogenic/Likely_pathogenic	-	6
ATM	HR	chr11:g.108330355G>A	exonic	NM_000051.4	c.7449G>A	p.Trp2483Ter	rs773516672	stopgain	Pathogenic	-	6
ATM	HR	chr11:g.108335959A>T	exonic	NM_000051.4	c.8266A>T	p.Lys2756Ter	rs371638537	stopgain	Pathogenic/Likely_pathogenic	-	6
ATM	HR	chr11:g.108316015C>T	exonic	NM_000051.4	c.6100C>T	p.Arg2034Ter	rs532480170	stopgain	Pathogenic/Likely_pathogenic	-	6
ATM	HR	chr11:g.108330362C>T	exonic	NM_000051.4	c.7456C>T	p.Arg2486Ter	rs587779865	stopgain	Pathogenic/Likely_pathogenic	-	6
BIVM-ERCC5	NER	chr13:g.102861621C>T	exonic	NM_000123.4	c.787C>T	p.Arg263Ter	rs121434572	stopgain	Pathogenic	-	6
BRIP1	HR, FA	chr17:g.61716043G>C	exonic	NM_032043.3	c.2400C>G	p.Tyr800Ter	rs574552037	stopgain	Pathogenic	-	6
BRIP1	HR, FA	chr17:g.61793727C>T	exonic	NM_032043.3	c.1343G>A	p.Trp448Ter	rs775171520	stopgain	Pathogenic/Likely_pathogenic	-	6
CHEK2	DNA response	chr22:g.28734439G>A	exonic	NM_007194.4	c.283C>T	p.Arg95Ter	rs587781269	stopgain	Pathogenic	-	6
ERCC1	NER, FA	chr19:g.45421378G>A	exonic	NM_001983.4	c.121C>T	p.Arg41Ter	rs867518898	stopgain	Pathogenic	-	6
FANCC	FA	chr9:g.95101723A>G	exonic	NM_000136.3	c.1661T>C	p.Leu554Pro	rs104886458	nonsynonymous SNV	Pathogenic/Likely_pathogenic	-	6
FANCC	FA	chr9:g.95240655C>T	exonic	NM_000136.3	c.339G>A	p.Trp113Ter	rs1057516291	stopgain	Pathogenic	-	6
FANCC	FA	chr9:g.95171080G>A	exonic	NM_000136.3	c.520C>T	p.Arg174Ter	rs781542763	stopgain	Pathogenic/Likely_pathogenic	-	6
FANCG	FA	chr9:g.35079208G>A	exonic	NM_004629.2	c.118C>T	p.Gln40Ter	rs776122485	stopgain	Pathogenic	-	6
FANCI	FA	chr15:g.89285201C>T	exonic	NM_001113378.2	c.1804C>T	p.Arg602Ter	rs1432325198	stopgain	Likely_pathogenic	-	6
MUTYH	BER	chr1:g.45332795G>A	exonic	NM_001048174.2	c.460C>T	p.Arg154Cys	rs747993448	nonsynonymous SNV	Pathogenic/Likely_pathogenic	-	6
NBN	HR	chr8:g.89943297G>A	exonic	NM_002485.5	c.2140C>T	p.Arg714Ter	rs730881864	stopgain	Pathogenic/Likely_pathogenic	-	6
RBBP8	HR	chr18:g.22946473C>T	exonic	NM_002894.3	c.139C>T	p.Gln47Ter	rs762396810	stopgain	Likely_pathogenic	-	6
TP53	DNA response	chr17:g.7675070C>T	exonic	NM_000546.6	c.542G>A	p.Arg181His	rs397514495	nonsynonymous SNV	Pathogenic/Likely_pathogenic	-	6
XPA	NER	chr9:g.97687096C>G	exonic	NM_000380.4	c.555G>C	p.Gln185His	rs746617574	nonsynonymous SNV	Pathogenic/Likely_pathogenic	-	6
ATM	HR	chr11:g.108281168G>A	exonic	NM_000051.4	c.3576G>A	p.Lys1192=	rs587776551	synonymous SNV	Pathogenic	-	5
ATM	HR	chr11:g.108335080G>A	exonic	NM_000051.4	c.8122G>A	p.Asp2708Asn	rs587782719	nonsynonymous SNV	Pathogenic/Likely_pathogenic	-	5
BARD1	HR	chr2:g.214781426G>A	exonic	NM_000465.4	c.448C>T	p.Arg150Ter	rs730881411	stopgain	Pathogenic/Likely_pathogenic	-	5
BRCA1	HR, FA	chr17:g.43063903G>T	exonic	NM_007294.4	c.5123C>A	p.Ala1708Glu	rs28897696	nonsynonymous SNV	Pathogenic	-	5
BRCA2	HR, FA	chr13:g.32339320C>G	exonic	NM_000059.4	c.4965C>G	p.Tyr1655Ter	rs80358721	stopgain	Pathogenic	-	5
BRCA2	HR, FA	chr13:g.32363225A>G	exonic	NM_000059.4	c.8023A>G	p.Ile2675Val	rs397507954	nonsynonymous SNV	Pathogenic	-	5
BRIP1	HR, FA	chr17:g.61685976A>C	exonic	NM_032043.3	c.2765T>G	p.Leu922Ter	rs587782410	stopgain	Pathogenic/Likely_pathogenic	-	5
BRIP1	HR, FA	chr17:g.61799125G>A	exonic	NM_032043.3	c.1315C>T	p.Arg439Ter	rs587780226	stopgain	Pathogenic	-	5
CHEK2	DNA response	chr22:g.28734443C>T	exonic	NM_007194.4	c.279G>A	p.Trp93Ter	rs587782070	stopgain	Pathogenic	-	5
CHEK2	DNA response	chr22:g.28694034G>A	exonic	NM_007194.4	c.1459C>T	p.Gln487Ter	rs876659250	stopgain	Pathogenic	-	5
DDB2	NER	chr11:g.47235326C>T	exonic	NM_000107.3	c.937C>T	p.Arg313Ter	rs121434641	stopgain	Pathogenic	-	5
ERCC1	NER, FA	chr19:g.45414870G>C	exonic	NM_001983.4	c.693C>G	p.Phe231Leu	rs121913028	nonsynonymous SNV	Pathogenic	-	5
ERCC2	NER	chr19:g.45352351C>T	exonic	NM_000400.4	c.2048G>A	p.Arg683Gln	rs758439420	nonsynonymous SNV	Pathogenic	-	5
ERCC2	NER	chr19:g.45352646G>A	exonic	NM_000400.4	c.1906C>T	p.Arg636Trp	rs773359656	nonsynonymous SNV	Likely_pathogenic	-	5
ERCC6	NER	chr10:g.49530797G>A	exonic	NM_000124.4	c.466C>T	p.Gln156Ter	rs751838040	stopgain	Pathogenic	-	5
ERCC6	NER	chr10:g.49470299G>A	exonic	NM_000124.4	c.3661C>T	p.Arg1221Ter	rs529174213	stopgain	Pathogenic	-	5
FANCA	FA	chr16:g.89799620G>A	exonic	NM_000135.4	c.811C>T	p.Gln271Ter	rs372163487	stopgain	Pathogenic/Likely_pathogenic	-	5
FANCD2	FA	chr3:g.10041709A>T	exonic	NM_001018115.3	c.782A>T	p.Lys261Met	rs778289599	nonsynonymous SNV	Pathogenic	-	5
FANCF	FA	chr11:g.22625809A>C	exonic	NM_022725.4	c.2T>G	p.Met1Arg	rs745495865	startloss	Pathogenic	-	5
FANCL	FA	chr2:g.58160108C>T	exonic	NM_018062.4	c.1092G>A	p.Lys364=	rs577063114	synonymous SNV	Pathogenic	-	5
LIG4	NHEJ	chr13:g.108208685G>A	exonic	NM_206937.2	c.2584C>T	p.His862Tyr	rs201176444	nonsynonymous SNV	Likely_pathogenic	-	5
MUTYH	BER	chr1:g.45332440G>A	exonic	NM_001048174.2	c.655C>T	p.Arg219Ter	rs587782885	stopgain	Pathogenic	-	5
PALB2	HR, FA	chr16:g.23635306G>A	exonic	NM_024675.4	c.1240C>T	p.Arg414Ter	rs180177100	stopgain	Pathogenic	-	5
RAD50	HR, NHEJ	chr5:g.132595719C>T	exonic	NM_005732.4	c.2116C>T	p.Arg706Ter	rs772468452	stopgain	Pathogenic	-	5
RNASEH2A	DNA rep	chr19:g.12810323C>T	exonic	NM_006397.3	c.556C>T	p.Arg186Trp	rs77103971	nonsynonymous SNV	Likely_pathogenic	-	5
RNASEH2B	DNA rep	chr13:g.50949483C>G	exonic	NM_024570.4	c.719C>G	p.Ser240Ter	rs372632599	stopgain	Pathogenic	-	5
TP53	DNA response	chr17:g.7674250C>T	exonic	NM_000546.6	c.713G>A	p.Cys238Tyr	rs730882005	nonsynonymous SNV	Pathogenic/Likely_pathogenic	-	5
XPC	NER	chr3:g.14168330G>A	exonic	NM_004628.5	c.463C>T	p.Arg155Ter	rs755825264	stopgain	Pathogenic	-	5
XPC	NER	chr3:g.14152376T>A	exonic	NM_004628.5	c.2074A>T	p.Lys692Ter	rs374117852	stopgain	Pathogenic	-	5
XRCC2	HR	chr7:g.152660781A>G	exonic	NM_005431.2	c.41T>C	p.Leu14Pro	rs757140620	nonsynonymous SNV	Pathogenic	-	5
ATM	HR	chr11:g.108332765C>T	exonic	NM_000051.4	c.7792C>T	p.Arg2598Ter	rs138941496	stopgain	Pathogenic/Likely_pathogenic	-	4
ATM	HR	chr11:g.108365360G>A	exonic	NM_000051.4	c.9023G>A	p.Arg3008His	rs587781894	nonsynonymous SNV	Likely_pathogenic	-	4
ATM	HR	chr11:g.108227691C>T	exonic	NM_000051.4	c.67C>T	p.Arg23Ter	rs746235533	stopgain	Pathogenic	-	4
ATM	HR	chr11:g.108289761C>T	exonic	NM_000051.4	c.4396C>T	p.Arg1466Ter	rs730881369	stopgain	Pathogenic	-	4
BARD1	HR	chr2:g.214780662G>C	exonic	NM_000465.4	c.1212C>G	p.Tyr404Ter	rs587782681	stopgain	Pathogenic	-	4
BIVM-ERCC5	NER	chr13:g.102866725G>A	exonic	NM_000123.4	c.2413G>A	p.Gly805Arg	rs899478069	nonsynonymous SNV	Pathogenic/Likely_pathogenic	-	4
BRCA1	HR, FA	chr17:g.43063931G>A	exonic	NM_007294.4	c.5095C>T	p.Arg1699Trp	rs55770810	nonsynonymous SNV	Pathogenic	-	4
BRCA1	HR, FA	chr17:g.43092731G>A	exonic	NM_007294.4	c.2800C>T	p.Gln934Ter	rs80357223	stopgain	Pathogenic	-	4
BRCA2	HR, FA	chr13:g.32340000C>A	exonic	NM_000059.4	c.5645C>A	p.Ser1882Ter	rs80358785	stopgain	Pathogenic	-	4
BRCA2	HR, FA	chr13:g.32379913G>A	exonic	NM_000059.4	c.9117G>A	p.Pro3039=	rs28897756	synonymous SNV	Pathogenic	-	4
BRCA2	HR, FA	chr13:g.32363445G>A	exonic	NM_000059.4	c.8243G>A	p.Gly2748Asp	rs80359071	nonsynonymous SNV	Pathogenic	-	4
BRIP1	HR, FA	chr17:g.61859868C>A	exonic	NM_032043.3	c.133G>T	p.Glu45Ter	rs587781292	stopgain	Pathogenic/Likely_pathogenic	-	4
BRIP1	HR, FA	chr17:g.61801327G>A	exonic	NM_032043.3	c.1066C>T	p.Arg356Ter	rs730881633	stopgain	Pathogenic	-	4
DNA2	DNA rep	chr10:g.68459161G>C	exonic	NM_001080449.3	c.662C>G	p.Ala221Gly	rs751031650	nonsynonymous SNV	Likely_pathogenic	-	4
ERCC2	NER	chr19:g.45352568G>A	exonic	NM_000400.4	c.1984C>T	p.Gln662Ter	rs778479250	stopgain	Pathogenic	-	4
ERCC2	NER	chr19:g.45369114C>T	exonic	NM_000400.4	c.139G>A	p.Gly47Arg	rs1360631927	nonsynonymous SNV	Pathogenic	-	4
ERCC3	NER	chr2:g.127289763G>A	exonic	NM_000122.2	c.583C>T	p.Arg195Ter	rs138385061	stopgain	Pathogenic	-	4
ERCC6	NER	chr10:g.49482848G>A	exonic	NM_000124.4	c.2008C>T	p.Arg670Trp	rs202080674	nonsynonymous SNV	Pathogenic	-	4
FANCA	FA	chr16:g.89765062T>G	exonic	NM_000135.4	c.2606A>C	p.Gln869Pro	rs780825099	nonsynonymous SNV	Pathogenic/Likely_pathogenic	-	4
FANCA	FA	chr16:g.89742819A>G	exonic	NM_000135.4	c.3746T>C	p.Leu1249Pro	rs753316789	nonsynonymous SNV	Pathogenic	-	4
FANCA	FA	chr16:g.89816615T>G	exonic	NM_000135.4	c.1A>C	p.Met1Leu	rs772751654	startloss	Pathogenic/Likely_pathogenic	-	4
FANCD2	FA	chr3:g.10088463C>T	exonic	NM_001018115.3	c.3481C>T	p.Gln1161Ter	rs369022159	stopgain	Pathogenic/Likely_pathogenic	-	4
FANCI	FA	chr15:g.89283149C>T	exonic	NM_001113378.2	c.1597C>T	p.Arg533Ter	rs1347292940	stopgain	Pathogenic	-	4
LIG4	NHEJ	chr13:g.108210424T>A	exonic	NM_206937.2	c.845A>T	p.His282Leu	rs777008519	nonsynonymous SNV	Likely_pathogenic	-	4
MSH6	MMR	chr2:g.47800177C>T	exonic	NM_000179.3	c.2194C>T	p.Arg732Ter	rs63751127	stopgain	Pathogenic	-	4
MUTYH	BER	chr1:g.45330557C>A	exonic	NM_001048174.2	c.1393G>T	p.Val465Phe	rs587782228	nonsynonymous SNV	Pathogenic/Likely_pathogenic	-	4
MUTYH	BER	chr1:g.45332794C>T	exonic	NM_001048174.2	c.461G>A	p.Arg154His	rs143353451	nonsynonymous SNV	Pathogenic	-	4
MUTYH	BER	chr1:g.45332080G>A	exonic	NM_001048174.2	c.856C>T	p.Gln286Ter	rs587781338	stopgain	Pathogenic	-	4
PMS2	MMR, FA	chr7:g.5995534C>T	exonic	NM_000535.7	c.903G>A	p.Lys301=	rs267608153	synonymous SNV	Likely_pathogenic	-	4
PMS2	MMR, FA	chr7:g.5995614G>A	exonic	NM_000535.7	c.823C>T	p.Gln275Ter	rs587780062	stopgain	Pathogenic	-	4
PMS2	MMR, FA	chr7:g.5999116G>A	exonic	NM_000535.7	c.697C>T	p.Gln233Ter	rs587779343	stopgain	Pathogenic	-	4
PMS2	MMR, FA	chr7:g.6002590G>A	exonic	NM_000535.7	c.400C>T	p.Arg134Ter	rs63750871	stopgain	Pathogenic	-	4
RAD50	HR, NHEJ	chr5:g.132579986C>T	exonic	NM_005732.4	c.676C>T	p.Gln226Ter	rs377429225	stopgain	Pathogenic	-	4
RAD50	HR, NHEJ	chr5:g.132608717C>T	exonic	NM_005732.4	c.2821C>T	p.Gln941Ter	rs397507177	stopgain	Pathogenic	-	4
RAD51C	HR, FA	chr17:g.58709862C>T	exonic	NM_058216.3	c.709C>T	p.Arg237Ter	rs770637624	stopgain	Pathogenic	-	4
RAD51D	HR	chr17:g.35107017G>A	exonic	NM_002878.4	c.451C>T	p.Gln151Ter	rs587781756	stopgain	Pathogenic/Likely_pathogenic	-	4
RAD51D	HR	chr17:g.35101347G>A	exonic	NM_002878.4	c.757C>T	p.Arg253Ter	rs137886232	stopgain	Pathogenic	-	4
RNASEH1	DNA rep	chr2:g.3549068G>A	exonic	NM_002936.6	c.554C>T	p.Ala185Val	rs1057517675	nonsynonymous SNV	Pathogenic	-	4
RNASEH2A	DNA rep	chr19:g.12813149G>A	exonic	NM_006397.3	c.704G>A	p.Arg235Gln	rs75718910	nonsynonymous SNV	Pathogenic	-	4
RNASEH2A	DNA rep	chr19:g.12810324G>A	exonic	NM_006397.3	c.557G>A	p.Arg186Gln	rs753679297	nonsynonymous SNV	Pathogenic/Likely_pathogenic	-	4
SLX4	FA	chr16:g.3594476G>A	exonic	NM_032444.4	c.2137C>T	p.Arg713Ter	rs760126773	stopgain	Pathogenic	-	4
TOP3A	HR, FA	chr17:18314776C>G	exonic	NM_004618.5	c.3G>C	:p.M1I	rs1015464249	startloss	Likely_pathogenic	-	4
TP53	DNA response	chr17:g.7673803G>A	exonic	NM_000546.6	c.817C>T	p.Arg273Cys	rs121913343	nonsynonymous SNV	Pathogenic/Likely_pathogenic	-	4
XPC	NER	chr3:g.14158148G>A	exonic	NM_004628.5	c.1735C>T	p.Arg579Ter	rs121965088	stopgain	Pathogenic	-	4
XRCC4	NHEJ	chr5:g.83105046T>C	exonic	NM_003401.5	c.127T>C	p.Trp43Arg	rs587779351	nonsynonymous SNV	Pathogenic/Likely_pathogenic	-	4
ATM	HR	chr11:g.108247029A>G	exonic	NM_000051.4	c.967A>G	p.Ile323Val	rs587781511	nonsynonymous SNV	Pathogenic/Likely_pathogenic	-	3
ATM	HR	chr11:g.108282796G>A	exonic	NM_000051.4	c.3663G>A	p.Trp1221Ter	rs864622490	stopgain	Pathogenic	-	3
ATM	HR	chr11:g.108301658C>T	exonic	NM_000051.4	c.5188C>T	p.Arg1730Ter	rs764389018	stopgain	Pathogenic/Likely_pathogenic	-	3
ATM	HR	chr11:g.108343260G>A	exonic	NM_000051.4	c.8307G>A	p.Trp2769Ter	rs778269655	stopgain	Pathogenic/Likely_pathogenic	-	3
ATM	HR	chr11:g.108267258C>T	exonic	NM_000051.4	c.2554C>T	p.Gln852Ter	rs758081262	stopgain	Pathogenic	-	3
ATM	HR	chr11:g.108293369T>G	exonic	NM_000051.4	c.4668T>G	p.Tyr1556Ter	rs766438805	stopgain	Pathogenic	-	3
ATM	HR	chr11:g.108327701G>A	exonic	NM_000051.4	c.7032G>A	p.Trp2344Ter	rs1131691162	stopgain	Pathogenic	-	3
ATM	HR	chr11:g.108295002C>T	exonic	NM_000051.4	c.4852C>T	p.Arg1618Ter	rs762083530	stopgain	Pathogenic	-	3
BLM	HR, FA	chr15:g.90765319C>T	exonic	NM_000057.4	c.2098C>T	p.Gln700Ter	rs367543028	stopgain	Pathogenic	-	3
BLM	HR, FA	chr15:g.90803577C>T	exonic	NM_000057.4	c.3415C>T	p.Arg1139Ter	rs587783037	stopgain	Pathogenic	-	3
BLM	HR, FA	chr15:g.90761074G>A	exonic	NM_000057.4	c.1701G>A	p.Trp567Ter	rs1356090839	stopgain	Pathogenic/Likely_pathogenic	-	3
BRCA1	HR, FA	chr17:g.43071225G>C	exonic	NM_007294.4	c.4689C>G	p.Tyr1563Ter	rs80357433	stopgain	Pathogenic	-	3
BRCA1	HR, FA	chr17:g.43124063G>A	exonic	NM_007294.4	c.34C>T	p.Gln12Ter	rs80357134	stopgain	Pathogenic	-	3
BRCA1	HR, FA	chr17:g.43045767G>A	exonic	NM_007294.4	c.5503C>T	p.Arg1835Ter	rs41293465	stopgain	Pathogenic	-	3
BRCA1	HR, FA	chr17:g.43067608C>G	exonic	NM_007294.4	c.5074G>C	p.Asp1692His	rs80187739	nonsynonymous SNV	Pathogenic	-	3
BRCA1	HR, FA	chr17:g.43091884A>C	exonic	NM_007294.4	c.3647T>G	p.Leu1216Ter	rs397509091	stopgain	Pathogenic	-	3
BRCA2	HR, FA	chr13:g.32340219C>A	exonic	NM_000059.4	c.5864C>A	p.Ser1955Ter	rs80358815	stopgain	Pathogenic	-	3
BRCA2	HR, FA	chr13:g.32380043C>T	exonic	NM_000059.4	c.9154C>T	p.Arg3052Trp	rs45580035	nonsynonymous SNV	Pathogenic	-	3
BRCA2	HR, FA	chr13:g.32356607C>T	exonic	NM_000059.4	c.7615C>T	p.Gln2539Ter	rs886040720	stopgain	Pathogenic	-	3
BRIP1	HR, FA	chr17:g.61776445G>A	exonic	NM_032043.3	c.2053C>T	p.Gln685Ter	rs876659533	stopgain	Pathogenic/Likely_pathogenic	-	3
CHEK2	DNA response	chr22:g.28711986C>A	exonic	NM_007194.4	c.715G>T	p.Glu239Ter	rs121908702	stopgain	Pathogenic	-	3
CHEK2	DNA response	chr22:g.28725270G>T	exonic	NM_007194.4	c.417C>A	p.Tyr139Ter	rs200917541	stopgain	Pathogenic	-	3
DNA2	DNA rep	chr10:g.68459144T>C	exonic	NM_001080449.3	c.679A>G	p.Lys227Glu	rs760412883	nonsynonymous SNV	Pathogenic	-	3
ERCC2	NER	chr19:g.45368656G>A	exonic	NM_000400.4	c.334C>T	p.Arg112Cys	rs760820378	nonsynonymous SNV	Likely_pathogenic	-	3
ERCC6	NER	chr10:g.49524667T>A	exonic	NM_000124.4	c.763A>T	p.Lys255Ter	rs999171980	stopgain	Pathogenic	-	3
ERCC6	NER	chr10:g.49532736G>A	exonic	NM_000124.4	c.229C>T	p.Arg77Ter	rs121917903	stopgain	Pathogenic	-	3
ERCC8	NER	chr5:g.60898322T>C	exonic	NM_000082.4	c.797A>G	p.Asp266Gly	rs281875225	nonsynonymous SNV	Pathogenic	-	3
FANCA	FA	chr16:g.89738944G>A	exonic	NM_000135.4	c.4198C>T	p.Arg1400Cys	rs745882980	nonsynonymous SNV	Pathogenic/Likely_pathogenic	-	3
FANCA	FA	chr16:g.89767213G>C	exonic	NM_000135.4	c.2529C>G	p.Tyr843Ter	rs1247378731	stopgain	Pathogenic	-	3
FANCA	FA	chr16:g.89770192G>A	exonic	NM_000135.4	c.2290C>T	p.Arg764Trp	rs751572448	nonsynonymous SNV	Pathogenic	-	3
FANCC	FA	chr9:g.95150074G>A	exonic	NM_000136.3	c.535C>T	p.Arg179Ter	rs769039987	stopgain	Pathogenic/Likely_pathogenic	-	3
FANCC	FA	chr9:g.95149936C>A	exonic	NM_000136.3	c.673G>T	p.Glu225Ter	rs374176091	stopgain	Pathogenic	-	3
FANCD2	FA	chr3:g.10048008T>C	exonic	NM_001018115.3	c.1370T>C	p.Leu457Pro	rs1181436417	nonsynonymous SNV	Pathogenic	-	3
FANCE	FA	chr6:g.35455853C>T	exonic	NM_021922.3	c.355C>T	p.Gln119Ter	rs121434505	stopgain	Pathogenic	-	3
FANCG	FA	chr9:g.35078338C>A	exonic	NM_004629.2	c.313G>T	p.Glu105Ter	rs121434425	stopgain	Pathogenic	-	3
FANCI	FA	chr15:g.89293963A>T	exonic	NM_001113378.2	c.2422A>T	p.Lys808Ter	rs375656231	stopgain	Pathogenic/Likely_pathogenic	-	3
FANCM	FA	chr14:g.45159155C>T	exonic	NM_020937.4	c.1456C>T	p.Arg486Ter	rs1011870043	stopgain	Pathogenic/Likely_pathogenic	-	3
FANCM	FA	chr14:g.45175332G>T	exonic	NM_020937.4	c.2578G>T	p.Glu860Ter	rs1383262366	stopgain	Pathogenic	-	3
LIG4	NHEJ	chr13:g.108209531G>A	exonic	NM_206937.2	c.1738C>T	p.Arg580Ter	rs104894418	stopgain	Pathogenic	-	3
LIG4	NHEJ	chr13:g.108209928C>A	exonic	NM_206937.2	c.1341G>T	p.Trp447Cys	rs780504243	nonsynonymous SNV	Pathogenic	-	3
MCM7	DNA rep	chr7:g.100095790G>A	exonic	NM_005916.5	c.1579C>T	p.Arg527Ter	rs76705400	stopgain	Pathogenic	-	3
MRE11	HR, NHEJ	chr11:g.94447399C>A	exonic	NM_005591.4	c.1603G>T	p.Glu535Ter	rs1440482403	stopgain	Pathogenic	-	3
MRE11	HR, NHEJ	chr11:g.94459461G>A	exonic	NM_005591.4	c.1447C>T	p.Arg483Ter	rs780001540	stopgain	Pathogenic	-	3
MSH6	MMR	chr2:g.47795903C>G	exonic	NM_000179.3	c.467C>G	p.Ser156Ter	rs63749873	stopgain	Pathogenic	-	3
MSH6	MMR	chr2:g.47800297C>T	exonic	NM_000179.3	c.2314C>T	p.Arg772Trp	rs63750138	nonsynonymous SNV	Pathogenic	-	3
MSH6	MMR	chr2:g.47799329T>C	exonic	NM_000179.3	c.1346T>C	p.Leu449Pro	rs63750741	nonsynonymous SNV	Pathogenic	-	3
MSH6	MMR	chr2:g.47801086C>T	exonic	NM_000179.3	c.3103C>T	p.Arg1035Ter	rs63749999	stopgain	Pathogenic	-	3
MSH6	MMR	chr2:g.47804948C>A	exonic	NM_000179.3	c.3477C>A	p.Tyr1159Ter	rs398123231	stopgain	Pathogenic/Likely_pathogenic	-	3
MSH6	MMR	chr2:g.47800714C>T	exonic	NM_000179.3	c.2731C>T	p.Arg911Ter	rs63751017	stopgain	Pathogenic	-	3
MUTYH	BER	chr1:g.45331676G>A	exonic	NM_001048174.2	c.1087C>T	p.Gln363Ter	rs587783057	stopgain	Pathogenic	-	3
MUTYH	BER	chr1:g.45332401G>A	exonic	NM_001048174.2	c.694C>T	p.Gln232Ter	rs773087549	stopgain	Pathogenic/Likely_pathogenic	-	3
NBN	HR	chr8:g.89981430G>A	exonic	NM_002485.5	c.265C>T	p.Arg89Ter	rs1057516320	stopgain	Pathogenic/Likely_pathogenic	-	3
NBN	HR	chr8:g.89984555T>A	exonic	NM_002485.5	c.7A>T	p.Lys3Ter	rs779098734	stopgain	Pathogenic/Likely_pathogenic	-	3
PALB2	HR, FA	chr16:g.23629818G>C	exonic	NM_024675.4	c.2336C>G	p.Ser779Ter	rs764509489	stopgain	Pathogenic/Likely_pathogenic	-	3
PALB2	HR, FA	chr16:g.23636074G>A	exonic	NM_024675.4	c.472C>T	p.Gln158Ter	rs879254197	stopgain	Pathogenic/Likely_pathogenic	-	3
PMS2	MMR, FA	chr7:g.5986883G>A	exonic	NM_000535.7	c.1882C>T	p.Arg628Ter	rs63750451	stopgain	Pathogenic	-	3
PMS2	MMR, FA	chr7:g.6009018A>G	exonic	NM_000535.7	c.2T>C	p.Met1Thr	rs587780059	startloss	Pathogenic/Likely_pathogenic	-	3
RAD50	HR, NHEJ	chr5:g.132588836A>T	exonic	NM_005732.4	c.1201A>T	p.Arg401Ter	rs199867309	stopgain	Pathogenic	-	3
RAD50	HR, NHEJ	chr5:g.132638203C>T	exonic	NM_005732.4	c.3598C>T	p.Arg1200Ter	rs750586158	stopgain	Pathogenic	-	3
RAD51C	HR, FA	chr17:g.58696702G>C	exonic	NM_058216.3	c.414G>C	p.Leu138Phe	rs267606999	nonsynonymous SNV	Pathogenic/Likely_pathogenic	-	3
RAD54L	HR	chr1:g.46267540G>A	exonic	NM_003579.4	c.973G>A	p.Gly325Arg	rs121908690	nonsynonymous SNV	Pathogenic	-	3
RAD54L	HR	chr1:g.46272758T>A	exonic	NM_003579.4	c.1331T>A	p.Val444Glu	rs121908689	nonsynonymous SNV	Pathogenic	-	3
RNASEH1	DNA rep	chr2:g.3550413G>A	exonic	NM_002936.6	c.469C>T	p.Arg157Ter	rs373442996	stopgain	Pathogenic	-	3
RNASEH2A	DNA rep	chr19:g.12806742G>A	exonic	NM_006397.3	c.69G>A	p.Val23=	rs397515480	synonymous SNV	Likely_pathogenic	-	3
RNASEH2C	DNA rep	chr11:g.65720085T>A	exonic	NM_032193.4	c.428A>T	p.Lys143Ile	rs75146158	nonsynonymous SNV	Pathogenic	-	3
TELO2	FA	chr16:g.1497457C>T	exonic	NM_016111.4	c.779C>T	p.Pro260Leu	rs369656775	nonsynonymous SNV	Pathogenic	-	3
TP53	DNA response	chr17:g.7674872T>C	exonic	NM_000546.6	c.659A>G	p.Tyr220Cys	rs121912666	nonsynonymous SNV	Pathogenic	-	3
XPC	NER	chr3:g.14178567A>C	exonic	NM_004628.5	c.2T>G	p.Met1Arg	rs760324503	startloss	Likely_pathogenic	-	3
ATM	HR	chr11:g.108244867C>T	exonic	NM_000051.4	c.742C>T	p.Arg248Ter	rs730881336	stopgain	Pathogenic/Likely_pathogenic	-	2
ATM	HR	chr11:g.108244927C>T	exonic	NM_000051.4	c.802C>T	p.Gln268Ter	rs557012154	stopgain	Pathogenic/Likely_pathogenic	-	2
ATM	HR	chr11:g.108272782G>T	exonic	NM_000051.4	c.3214G>T	p.Glu1072Ter	rs1060501687	stopgain	Pathogenic	-	2
ATM	HR	chr11:g.108279578C>G	exonic	NM_000051.4	c.3372C>G	p.Tyr1124Ter	rs587779833	stopgain	Pathogenic/Likely_pathogenic	-	2
ATM	HR	chr11:g.108332026C>T	exonic	NM_000051.4	c.7777C>T	p.Gln2593Ter	rs781215442	stopgain	Pathogenic	-	2
ATM	HR	chr11:g.108332848T>G	exonic	NM_000051.4	c.7875T>G	p.Asp2625Glu	rs1196903858	nonsynonymous SNV	Pathogenic	-	2
ATM	HR	chr11:g.108332849G>C	exonic	NM_000051.4	c.7876G>C	p.Ala2626Pro	rs267606669	nonsynonymous SNV	Pathogenic	-	2
ATM	HR	chr11:g.108345873T>A	exonic	NM_000051.4	c.8549T>A	p.Leu2850Ter	rs876658716	stopgain	Pathogenic/Likely_pathogenic	-	2
ATM	HR	chr11:g.108307914C>T	exonic	NM_000051.4	c.5692C>T	p.Arg1898Ter	rs775036118	stopgain	Pathogenic	-	2
ATM	HR	chr11:g.108343246G>A	exonic	NM_000051.4	c.8293G>A	p.Gly2765Ser	rs748634900	nonsynonymous SNV	Pathogenic/Likely_pathogenic	-	2
ATM	HR	chr11:g.108365208C>T	exonic	NM_000051.4	c.8977C>T	p.Arg2993Ter	rs770641163	stopgain	Pathogenic/Likely_pathogenic	-	2
ATM	HR	chr11:g.108330233C>T	exonic	NM_000051.4	c.7327C>T	p.Arg2443Ter	rs121434220	stopgain	Pathogenic/Likely_pathogenic	-	2
ATM	HR	chr11:g.108307919C>A	exonic	NM_000051.4	c.5697C>A	p.Cys1899Ter	rs753839301	stopgain	Pathogenic	-	2
ATR	FA, DNA res	chr3:g.142497116C>A	exonic	NM_001184.4	c.5635G>T	p.Asp1879Tyr	rs387907327	nonsynonymous SNV	Pathogenic	-	2
ATR	FA, DNA res	chr3:g.142549607G>A	exonic	NM_001184.4	c.3043C>T	p.Arg1015Ter	rs1453839157	stopgain	Pathogenic	-	2
BARD1	HR	chr2:g.214769289G>T	exonic	NM_000465.4	c.1338C>A	p.Tyr446Ter	rs761702998	stopgain	Pathogenic	-	2
BARD1	HR	chr2:g.214780669G>T	exonic	NM_000465.4	c.1205C>A	p.Ser402Ter	rs796666047	stopgain	Pathogenic/Likely_pathogenic	-	2
BARD1	HR	chr2:g.214797064C>T	exonic	NM_000465.4	c.212G>A	p.Cys71Tyr	rs1064793959	nonsynonymous SNV	Pathogenic	-	2
BLM	HR, FA	chr15:g.90794311G>C	exonic	NM_000057.4	c.3164G>C	p.Cys1055Ser	rs367543029	nonsynonymous SNV	Pathogenic/Likely_pathogenic	-	2
BRCA1	HR, FA	chr17:g.43093193G>A	exonic	NM_007294.4	c.2338C>T	p.Gln780Ter	rs80356945	stopgain	Pathogenic	-	2
BRCA1	HR, FA	chr17:g.43049188A>G	exonic	NM_007294.4	c.5339T>C	p.Leu1780Pro	rs80357474	nonsynonymous SNV	Pathogenic/Likely_pathogenic	-	2
BRCA1	HR, FA	chr17:g.43063890C>T	exonic	NM_007294.4	c.5136G>A	p.Trp1712Ter	rs80357418	stopgain	Pathogenic	-	2
BRCA1	HR, FA	chr17:g.43074498G>T	exonic	NM_007294.4	c.4508C>A	p.Ser1503Ter	rs80357437	stopgain	Pathogenic	-	2
BRCA1	HR, FA	chr17:g.43093738A>C	exonic	NM_007294.4	c.1793T>G	p.Leu598Ter	rs80357118	stopgain	Pathogenic	-	2
BRCA1	HR, FA	chr17:g.43045773C>T	exonic	NM_007294.4	c.5497G>A	p.Val1833Met	rs80357268	nonsynonymous SNV	Pathogenic/Likely_pathogenic	-	2
BRCA1	HR, FA	chr17:g.43071080G>A	exonic	NM_007294.4	c.4834C>T	p.Gln1612Ter	rs786202064	stopgain	Pathogenic	-	2
BRCA2	HR, FA	chr13:g.32336579C>T	exonic	NM_000059.4	c.2224C>T	p.Gln742Ter	rs80358494	stopgain	Pathogenic	-	2
BRCA2	HR, FA	chr13:g.32340037C>G	exonic	NM_000059.4	c.5682C>G	p.Tyr1894Ter	rs41293497	stopgain	Pathogenic	-	2
BRCA2	HR, FA	chr13:g.32340420C>G	exonic	NM_000059.4	c.6065C>G	p.Ser2022Ter	rs80358843	stopgain	Pathogenic	-	2
BRCA2	HR, FA	chr13:g.32394803A>T	exonic	NM_000059.4	c.9371A>T	p.Asn3124Ile	rs28897759	nonsynonymous SNV	Pathogenic	-	2
BRCA2	HR, FA	chr13:g.32357881G>A	exonic	NM_000059.4	c.7757G>A	p.Trp2586Ter	rs80359003	stopgain	Pathogenic	-	2
BRCA2	HR, FA	chr13:g.32370447G>A	exonic	NM_000059.4	c.8377G>A	p.Gly2793Arg	rs80359082	nonsynonymous SNV	Pathogenic/Likely_pathogenic	-	2
BRCA2	HR, FA	chr13:g.32371040C>T	exonic	NM_000059.4	c.8572C>T	p.Gln2858Ter	rs80359112	stopgain	Pathogenic	-	2
BRCA2	HR, FA	chr13:g.32319101G>A	exonic	NM_000059.4	c.92G>A	p.Trp31Ter	rs397508045	stopgain	Pathogenic	-	2
BRCA2	HR, FA	chr13:g.32363369G>C	exonic	NM_000059.4	c.8167G>C	p.Asp2723His	rs41293511	nonsynonymous SNV	Pathogenic	-	2
BRCA2	HR, FA	chr13:g.32338718G>T	exonic	NM_000059.4	c.4363G>T	p.Glu1455Ter	rs1566230144	stopgain	Pathogenic	-	2
BRCA2	HR, FA	chr13:g.32338134T>G	exonic	NM_000059.4	c.3779T>G	p.Leu1260Ter	rs1555283397	stopgain	Pathogenic/Likely_pathogenic	-	2
BRCA2	HR, FA	chr13:g.32370972C>A	exonic	NM_000059.4	c.8504C>A	p.Ser2835Ter	rs80359102	stopgain	Pathogenic	-	2
BRIP1	HR, FA	chr17:g.61799200G>A	exonic	NM_032043.3	c.1240C>T	p.Gln414Ter	rs368796923	stopgain	Pathogenic/Likely_pathogenic	-	2
BRIP1	HR, FA	chr17:g.61861516A>T	exonic	NM_032043.3	c.24T>A	p.Tyr8Ter	rs752411477	stopgain	Pathogenic	-	2
CHEK2	DNA response	chr22:g.28724994G>T	exonic	NM_007194.4	c.575C>A	p.Ser192Ter	rs899211928	stopgain	Pathogenic	-	2
CHEK2	DNA response	chr22:g.28695737C>T	exonic	NM_007194.4	c.1232G>A	p.Trp411Ter	rs371418985	stopgain	Pathogenic/Likely_pathogenic	-	2
CHEK2	DNA response	chr22:g.28734637G>A	exonic	NM_007194.4	c.85C>T	p.Gln29Ter	rs761494650	stopgain	Pathogenic/Likely_pathogenic	-	2
CHEK2	DNA response	chr22:g.28734694G>A	exonic	NM_007194.4	c.28C>T	p.Gln10Ter	rs1064793817	stopgain	Pathogenic	-	2
DCLRE1C	NHEJ	chr10:g.14934487G>A	exonic	NM_001033855.3	c.571C>T	p.Arg191Ter	rs752655158	stopgain	Pathogenic	-	2
ERCC2	NER	chr19:g.45364865C>T	exonic	NM_000400.4	c.567G>A	p.Trp189Ter	rs377532898	stopgain	Pathogenic	-	2
ERCC2	NER	chr19:g.45352262C>G	exonic	NM_000400.4	c.2137G>C	p.Gly713Arg	rs121913022	nonsynonymous SNV	Pathogenic	-	2
ERCC3	NER	chr2:g.127279270G>A	exonic	NM_000122.2	c.1633C>T	p.Gln545Ter	rs121913048	stopgain	Pathogenic	-	2
ERCC3	NER	chr2:g.127286883G>A	exonic	NM_000122.2	c.1162C>T	p.Gln388Ter	rs1055129064	stopgain	Pathogenic	-	2
ERCC4	NER, FA	chr16:g.13926630G>C	exonic	NM_005236.3	c.458G>C	p.Arg153Pro	rs121913050	nonsynonymous SNV	Pathogenic	-	2
ERCC6	NER	chr10:g.49524133C>A	exonic	NM_000124.4	c.1297G>T	p.Glu433Ter	rs781332656	stopgain	Pathogenic	-	2
ERCC8	NER	chr5:g.60887494G>T	exonic	NM_000082.4	c.1068C>A	p.Cys356Ter	rs141898557	stopgain	Pathogenic	-	2
ERCC8	NER	chr5:g.60898303C>T	exonic	NM_000082.4	c.816G>A	p.Trp272Ter	rs1198513897	stopgain	Pathogenic	-	2
ERCC8	NER	chr5:g.60902478C>T	exonic	NM_000082.4	c.581G>A	p.Trp194Ter	rs765986851	stopgain	Pathogenic	-	2
FANCA	FA	chr16:g.89738895G>C	exonic	NM_000135.4	c.4247C>G	p.Ser1416Ter	rs940187828	stopgain	Pathogenic/Likely_pathogenic	-	2
FANCA	FA	chr16:g.89739170G>C	exonic	NM_000135.4	c.4130C>G	p.Ser1377Ter	rs199599393	stopgain	Pathogenic	-	2
FANCA	FA	chr16:g.89761961G>C	exonic	NM_000135.4	c.2840C>G	p.Ser947Ter	rs745568821	stopgain	Pathogenic	-	2
FANCA	FA	chr16:g.89771803G>A	exonic	NM_000135.4	c.2026C>T	p.Gln676Ter	rs1448463647	stopgain	Pathogenic/Likely_pathogenic	-	2
FANCA	FA	chr16:g.89791999G>A	exonic	NM_000135.4	c.1153C>T	p.His385Tyr	rs757760966	nonsynonymous SNV	Pathogenic	-	2
FANCA	FA	chr16:g.89792008G>A	exonic	NM_000135.4	c.1144C>T	p.Gln382Ter	rs769718381	stopgain	Pathogenic	-	2
FANCA	FA	chr16:g.89792481A>C	exonic	NM_000135.4	c.1073T>G	p.Leu358Arg	rs1045404649	nonsynonymous SNV	Pathogenic	-	2
FANCA	FA	chr16:g.89770179A>G	exonic	NM_000135.4	c.2303T>C	p.Leu768Pro	rs1490352414	nonsynonymous SNV	Pathogenic/Likely_pathogenic	-	2
FANCA	FA	chr16:g.89771778A>G	exonic	NM_000135.4	c.2051T>C	p.Leu684Pro	rs762526878	nonsynonymous SNV	Likely_pathogenic	-	2
FANCA	FA	chr16:g.89792527G>A	exonic	NM_000135.4	c.1027C>T	p.Gln343Ter	rs755018069	stopgain	Pathogenic	-	2
FANCA	FA	chr16:g.89739204G>A	exonic	NM_000135.4	c.4096C>T	p.Gln1366Ter	rs1336834251	stopgain	Pathogenic	-	2
FANCA	FA	chr16:g.89748725G>C	exonic	NM_000135.4	c.3282C>G	p.Ser1094Arg	rs761244757	nonsynonymous SNV	Pathogenic	-	2
FANCC	FA	chr9:g.95249255G>A	exonic	NM_000136.3	c.37C>T	p.Gln13Ter	rs121917784	stopgain	Pathogenic/Likely_pathogenic	-	2
FANCC	FA	chr9:g.95101756G>T	exonic	NM_000136.3	c.1628C>A	p.Ser543Ter	rs867319477	stopgain	Pathogenic/Likely_pathogenic	-	2
FANCC	FA	chr9:g.95117318G>A	exonic	NM_000136.3	c.1069C>T	p.Gln357Ter	rs759900071	stopgain	Pathogenic	-	2
FANCD2	FA	chr3:g.10034797A>G	exonic	NM_001018115.3	c.376A>G	p.Ser126Gly	rs764507146	nonsynonymous SNV	Pathogenic	-	2
FANCD2	FA	chr3:g.10043065C>T	exonic	NM_001018115.3	c.904C>T	p.Arg302Trp	rs121917787	nonsynonymous SNV	Pathogenic/Likely_pathogenic	-	2
FANCD2	FA	chr3:g.10074593G>T	exonic	NM_001018115.3	c.2779G>T	p.Glu927Ter		stopgain	Pathogenic	-	2
FANCE	FA	chr6:g.35455763C>T	exonic	NM_021922.3	c.265C>T	p.Arg89Ter	rs752690798	stopgain	Pathogenic	-	2
FANCG	FA	chr9:g.35076532C>A	exonic	NM_004629.2	c.976G>T	p.Glu326Ter	rs754484649	stopgain	Pathogenic	-	2
FANCL	FA	chr2:g.58241313T>A	exonic	NM_018062.4	c.1A>T	p.Met1Leu	rs772037896	startloss	Likely_pathogenic	-	2
FANCM	FA	chr14:g.45196478C>T	exonic	NM_020937.4	c.5647C>T	p.Gln1883Ter	rs1379375089	stopgain	Pathogenic	-	2
MCM7	DNA rep	chr7:g.100095450T>C	exonic	NM_005916.5	c.1616A>G	p.Tyr539Cys	rs778583017	nonsynonymous SNV	Pathogenic	-	2
MLH1	MMR, FA	chr3:g.37000991A>G	exonic	NM_000249.4	c.244A>G	p.Thr82Ala	rs587778998	nonsynonymous SNV	Likely_pathogenic	-	2
MRE11	HR, NHEJ	chr11:g.94486068A>C	exonic	NM_005591.4	c.170T>G	p.Leu57Ter	rs951805101	stopgain	Pathogenic	-	2
MRE11	HR, NHEJ	chr11:g.94459466G>T	exonic	NM_005591.4	c.1442C>A	p.Thr481Lys	rs137852762	nonsynonymous SNV	Pathogenic	-	2
MSH2	MMR	chr2:g.47414418G>T	exonic	NM_000251.3	c.942G>T	p.Gln314His	rs587779197	nonsynonymous SNV	Likely_pathogenic	-	2
MSH3	MMR	chr5:g.80670220C>T	exonic	NM_002439.5	c.703C>T	p.Gln235Ter	rs371356175	stopgain	Pathogenic	-	2
MSH3	MMR	chr5:g.80670241C>T	exonic	NM_002439.5	c.724C>T	p.Gln242Ter	rs772046189	stopgain	Pathogenic	-	2
MSH3	MMR	chr5:g.80813591C>G	exonic	NM_002439.5	c.2663C>G	p.Ser888Ter	rs1561486630	stopgain	Pathogenic	-	2
MSH6	MMR	chr2:g.47806641C>T	exonic	NM_000179.3	c.3991C>T	p.Arg1331Ter	rs267608094	stopgain	Pathogenic	-	2
MSH6	MMR	chr2:g.47800040G>A	exonic	NM_000179.3	c.2057G>A	p.Gly686Asp	rs587779227	nonsynonymous SNV	Likely_pathogenic	-	2
MSH6	MMR	chr2:g.47799790A>T	exonic	NM_000179.3	c.1807A>T	p.Lys603Ter	rs1238126377	stopgain	Pathogenic	-	2
MUTYH	BER	chr1:g.45332574C>T	exonic	NM_001048174.2	c.606G>A	p.Gln202=	rs199989617	synonymous SNV	Pathogenic/Likely_pathogenic	-	2
MUTYH	BER	chr1:g.45332636G>A	exonic	NM_001048174.2	c.544C>T	p.Gln182Ter	rs376561094	stopgain	Pathogenic	-	2
MUTYH	BER	chr1:g.45332678C>A	exonic	NM_001048174.2	c.502G>T	p.Glu168Ter	rs745921592	stopgain	Pathogenic	-	2
MUTYH	BER	chr1:g.45332279G>A	exonic	NM_001048174.2	c.736C>T	p.Arg246Trp	rs769237459	nonsynonymous SNV	Likely_pathogenic	-	2
MUTYH	BER	chr1:g.45332576G>A	exonic	NM_001048174.2	c.604C>T	p.Gln202Ter	rs1064796630	stopgain	Pathogenic/Likely_pathogenic	-	2
MUTYH	BER	chr1:g.45332391C>T	exonic	NM_001048174.2	c.704G>A	p.Trp235Ter	rs1570406302	stopgain	Pathogenic	-	2
NBN	HR	chr8:g.89943320G>C	exonic	NM_002485.5	c.2117C>G	p.Ser706Ter	rs730881857	stopgain	Pathogenic/Likely_pathogenic	-	2
NBN	HR	chr8:g.89953615G>A	exonic	NM_002485.5	c.1474C>T	p.Gln492Ter	rs587782130	stopgain	Pathogenic/Likely_pathogenic	-	2
NBN	HR	chr8:g.89958725C>T	exonic	NM_002485.5	c.1124G>A	p.Trp375Ter	rs1394437421	stopgain	Pathogenic	-	2
NHEJ1	NHEJ	chr2:g.219158194G>C	exonic	NM_024782.3	c.169C>G	p.Arg57Gly	rs118204451	nonsynonymous SNV	Pathogenic	-	2
NHEJ1	NHEJ	chr2:g.219146736G>A	exonic	NM_024782.3	c.532C>T	p.Arg178Ter	rs118204453	stopgain	Pathogenic	-	2
NTHL1	BER	chr16:g.2043648C>A	exonic	NM_002528.7	c.604G>T	p.Glu202Ter	rs919177150	stopgain	Pathogenic	-	2
PALB2	HR, FA	chr16:g.23622997C>A	exonic	NM_024675.4	c.2968G>T	p.Glu990Ter	rs876659036	stopgain	Pathogenic	-	2
PALB2	HR, FA	chr16:g.23630046A>C	exonic	NM_024675.4	c.2108T>G	p.Leu703Ter	rs752592662	stopgain	Pathogenic	-	2
PALB2	HR, FA	chr16:g.23630142A>C	exonic	NM_024675.4	c.2012T>G	p.Leu671Ter	rs755263466	stopgain	Likely_pathogenic	-	2
PALB2	HR, FA	chr16:g.23638116A>C	exonic	NM_024675.4	c.62T>G	p.Leu21Ter	rs769240800	stopgain	Pathogenic/Likely_pathogenic	-	2
PALB2	HR, FA	chr16:g.23635606G>A	exonic	NM_024675.4	c.940C>T	p.Gln314Ter	rs786203821	stopgain	Pathogenic/Likely_pathogenic	-	2
PALB2	HR, FA	chr16:g.23635795G>A	exonic	NM_024675.4	c.751C>T	p.Gln251Ter	rs180177091	stopgain	Pathogenic	-	2
PMS2	MMR, FA	chr7:g.5999200G>A	exonic	NM_000535.7	c.613C>T	p.Gln205Ter	rs758250810	stopgain	Pathogenic	-	2
PMS2	MMR, FA	chr7:g.5982843G>A	exonic	NM_000535.7	c.2155C>T	p.Gln719Ter	rs876659480	stopgain	Pathogenic	-	2
PMS2	MMR, FA	chr7:g.6005918C>T	exonic	NM_000535.7	c.137G>A	p.Ser46Asn	rs121434629	nonsynonymous SNV	Pathogenic/Likely_pathogenic	-	2
PMS2	MMR, FA	chr7:g.5987027T>A	exonic	NM_000535.7	c.1738A>T	p.Lys580Ter	rs267608169	stopgain	Pathogenic	-	2
RAD51C	HR, FA	chr17:g.58695191T>C	exonic;splicing	NM_058216.3	c.404+2T>C	p.Ter136Gln	rs730881931	stoploss	Pathogenic/Likely_pathogenic	-	2
RAD51C	HR, FA	chr17:g.58732523C>A	exonic	NM_058216.3	c.1005C>A	p.Cys335Ter	rs759292615	stopgain	Likely_pathogenic	-	2
RAD51D	HR	chr17:g.35101301C>T	exonic	NM_002878.4	c.803G>A	p.Trp268Ter	rs750219200	stopgain	Pathogenic	-	2
RAD51D	HR	chr17:g.35103466G>A	exonic	NM_002878.4	c.655C>T	p.Gln219Ter	rs771007945	stopgain	Pathogenic/Likely_pathogenic	-	2
RAD51D	HR	chr17:g.35103472C>A	exonic	NM_002878.4	c.649G>T	p.Gly217Ter	rs775365939	stopgain	Pathogenic/Likely_pathogenic	-	2
RAD51D	HR	chr17:g.35107026G>A	exonic	NM_002878.4	c.442C>T	p.Gln148Ter	rs773906955	stopgain	Pathogenic	-	2
RAD54L	HR	chr1:g.46250097C>A	exonic	NM_003579.4	c.188C>A	p.Pro63His	rs121908688	nonsynonymous SNV	Pathogenic	-	2
REV3L	FA	chr6:g.111405476T>A	exonic	NM_001372078.1	c.559A>T	p.Arg187Trp	rs1057519367	nonsynonymous SNV	Likely_pathogenic	-	2
RNASEH2B	DNA rep	chr13:g.50927474T>A	exonic	NM_024570.4	c.132T>A	p.Cys44Ter	rs74876702	stopgain	Pathogenic	-	2
RNASEH2B	DNA rep	chr13:g.50943372C>T	exonic	NM_024570.4	c.488C>T	p.Thr163Ile	rs79310911	nonsynonymous SNV	Pathogenic	-	2
RNASEH2B	DNA rep	chr13:g.50948037G>T	exonic	NM_024570.4	c.667G>T	p.Glu223Ter	rs1555257383	stopgain	Pathogenic	-	2
RNASEH2C	DNA rep	chr11:g.65720363G>A	exonic	NM_032193.4	c.227C>T	p.Pro76Leu	rs76091978	nonsynonymous SNV	Likely_pathogenic	-	2
SLX4	FA	chr16:g.3597524C>T	exonic	NM_032444.4	c.1538G>A	p.Trp513Ter	rs761314760	stopgain	Pathogenic	-	2
TP53	DNA response	chr17:g.7674229C>T	exonic	NM_000546.6	c.734G>A	p.Gly245Asp	rs121912656	nonsynonymous SNV	Pathogenic/Likely_pathogenic	-	2
TP53	DNA response	chr17:g.7674252C>T	exonic	NM_000546.6	c.711G>A	p.Met237Ile	rs587782664	nonsynonymous SNV	Pathogenic	-	2
TP53	DNA response	chr17:g.7675088C>T	exonic	NM_000546.6	c.524G>A	p.Arg175His	rs28934578	nonsynonymous SNV	Pathogenic	-	2
TP53	DNA response	chr17:g.7675157G>A	exonic	NM_000546.6	c.455C>T	p.Pro152Leu	rs587782705	nonsynonymous SNV	Pathogenic	-	2
ATM	HR	chr11:g.108227627G>A	exonic	NM_000051.4	c.3G>A	p.Met1Ile	rs781404312	startloss	Pathogenic/Likely_pathogenic	-	1
ATM	HR	chr11:g.108227843C>G	exonic	NM_000051.4	c.140C>G	p.Ser47Ter	rs774185390	stopgain	Pathogenic	-	1
ATM	HR	chr11:g.108229328G>A	exonic	NM_000051.4	c.331+5G>A	p.Lys112Lys	rs752135143	synonymous SNV	Pathogenic/Likely_pathogenic	-	1
ATM	HR	chr11:g.108235730C>G	exonic	NM_000051.4	c.392C>G	p.Ser131Ter	rs1363726955	stopgain	Pathogenic/Likely_pathogenic	-	1
ATM	HR	chr11:g.108244873C>T	exonic	NM_000051.4	c.748C>T	p.Arg250Ter	rs772821016	stopgain	Pathogenic	-	1
ATM	HR	chr11:g.108244975C>T	exonic	NM_000051.4	c.850C>T	p.Gln284Ter	rs757782702	stopgain	Pathogenic	-	1
ATM	HR	chr11:g.108250966C>T	exonic	NM_000051.4	c.1501C>T	p.Gln501Ter	rs1281817400	stopgain	Pathogenic	-	1
ATM	HR	chr11:g.108259074T>G	exonic	NM_000051.4	c.2465T>G	p.Leu822Ter	rs1442299125	stopgain	Pathogenic	-	1
ATM	HR	chr11:g.108268464T>G	exonic	NM_000051.4	c.2693T>G	p.Leu898Ter	rs770610463	stopgain	Pathogenic	-	1
ATM	HR	chr11:g.108268505C>T	exonic	NM_000051.4	c.2734C>T	p.Gln912Ter	rs764409952	stopgain	Pathogenic	-	1
ATM	HR	chr11:g.108292675T>G	exonic	NM_000051.4	c.4493T>G	p.Leu1498Ter	rs1329359780	stopgain	Pathogenic	-	1
ATM	HR	chr11:g.108293433C>T	exonic	NM_000051.4	c.4732C>T	p.Gln1578Ter	rs746499337	stopgain	Pathogenic/Likely_pathogenic	-	1
ATM	HR	chr11:g.108304732C>T	exonic	NM_000051.4	c.5554C>T	p.Gln1852Ter	rs754562056	stopgain	Pathogenic/Likely_pathogenic	-	1
ATM	HR	chr11:g.108315898C>T	exonic	NM_000051.4	c.6082C>T	p.Gln2028Ter	rs876659454	stopgain	Pathogenic	-	1
ATM	HR	chr11:g.108317374C>A	exonic	NM_000051.4	c.6200C>A	p.Ala2067Asp	rs397514577	nonsynonymous SNV	Pathogenic/Likely_pathogenic	-	1
ATM	HR	chr11:g.108321377C>T	exonic	NM_000051.4	c.6529C>T	p.Gln2177Ter	rs766706861	stopgain	Pathogenic	-	1
ATM	HR	chr11:g.108329027G>T	exonic	NM_000051.4	c.7096G>T	p.Glu2366Ter	rs587781672	stopgain	Pathogenic/Likely_pathogenic	-	1
ATM	HR	chr11:g.108331470T>G	exonic	NM_000051.4	c.7542T>G	p.Tyr2514Ter	rs777925486	stopgain	Pathogenic	-	1
ATM	HR	chr11:g.108332037G>A	exonic	NM_000051.4	c.7788G>A	p.Glu2596=	rs587780639	synonymous SNV	Pathogenic/Likely_pathogenic	-	1
ATM	HR	chr11:g.108332894C>T	exonic	NM_000051.4	c.7921C>T	p.Gln2641Ter	rs769523686	stopgain	Pathogenic/Likely_pathogenic	-	1
ATM	HR	chr11:g.108335878C>T	exonic	NM_000051.4	c.8185C>T	p.Gln2729Ter	rs587781967	stopgain	Pathogenic/Likely_pathogenic	-	1
ATM	HR	chr11:g.108343237C>T	exonic	NM_000051.4	c.8284C>T	p.Gln2762Ter	rs751574257	stopgain	Pathogenic	-	1
ATM	HR	chr11:g.108235805G>A	exonic	NM_000051.4	c.467G>A	p.Trp156Ter	rs876658159	stopgain	Pathogenic	-	1
ATM	HR	chr11:g.108243994C>T	exonic	NM_000051.4	c.538C>T	p.Gln180Ter	rs730881333	stopgain	Pathogenic	-	1
ATM	HR	chr11:g.108249102G>A	exonic	NM_000051.4	c.1235G>A	p.Trp412Ter	rs587779813	stopgain	Pathogenic/Likely_pathogenic	-	1
ATM	HR	chr11:g.108250861C>T	exonic	NM_000051.4	c.1396C>T	p.Gln466Ter	rs876660485	stopgain	Pathogenic	-	1
ATM	HR	chr11:g.108250928G>A	exonic	NM_000051.4	c.1463G>A	p.Trp488Ter	rs879254093	stopgain	Pathogenic	-	1
ATM	HR	chr11:g.108279510G>T	exonic	NM_000051.4	c.3304G>T	p.Gly1102Ter	rs147557621	stopgain	Pathogenic	-	1
ATM	HR	chr11:g.108284328T>C	exonic	NM_000051.4	c.3848T>C	p.Leu1283Pro	rs730881389	nonsynonymous SNV	Likely_pathogenic	-	1
ATM	HR	chr11:g.108287712C>A	exonic	NM_000051.4	c.4106C>A	p.Ser1369Ter	rs1057520640	stopgain	Pathogenic/Likely_pathogenic	-	1
ATM	HR	chr11:g.108289065A>T	exonic	NM_000051.4	c.4198A>T	p.Lys1400Ter	rs587781950	stopgain	Pathogenic	-	1
ATM	HR	chr11:g.108304822C>T	exonic	NM_000051.4	c.5644C>T	p.Arg1882Ter	rs786204433	stopgain	Pathogenic/Likely_pathogenic	-	1
ATM	HR	chr11:g.108325395C>T	exonic	NM_000051.4	c.6658C>T	p.Gln2220Ter	rs1060501536	stopgain	Pathogenic	-	1
ATM	HR	chr11:g.108345829C>A	exonic	NM_000051.4	c.8505C>A	p.Cys2835Ter	rs587781597	stopgain	Pathogenic/Likely_pathogenic	-	1
ATM	HR	chr11:g.108345870G>C	exonic	NM_000051.4	c.8546G>C	p.Arg2849Pro	rs587782202	nonsynonymous SNV	Likely_pathogenic	-	1
ATM	HR	chr11:g.108345889T>A	exonic	NM_000051.4	c.8565T>A	p.Ser2855Arg	rs780905851	nonsynonymous SNV	Likely_pathogenic	-	1
ATM	HR	chr11:g.108365335C>T	exonic	NM_000051.4	c.8998C>T	p.Gln3000Ter	rs587781698	stopgain	Pathogenic/Likely_pathogenic	-	1
ATM	HR	chr11:g.108289748G>A	exonic	NM_000051.4	c.4383G>A	p.Trp1461Ter	rs1294578913	stopgain	Pathogenic	-	1
ATM	HR	chr11:g.108297334C>T	exonic	NM_000051.4	c.4957C>T	p.Gln1653Ter	rs1565469955	stopgain	Pathogenic	-	1
ATM	HR	chr11:g.108245017C>T	exonic	NM_000051.4	c.892C>T	p.Gln298Ter	rs2079775247	stopgain	Pathogenic	-	1
BARD1	HR	chr2:g.214728960T>A	exonic	NM_000465.4	c.2050A>T	p.Lys684Ter	rs1559372578	stopgain	Pathogenic/Likely_pathogenic	-	1
BARD1	HR	chr2:g.214730507C>T	exonic	NM_000465.4	c.1905G>A	p.Trp635Ter	rs773223671	stopgain	Pathogenic/Likely_pathogenic	-	1
BARD1	HR	chr2:g.214745084C>T	exonic	NM_000465.4	c.1886G>A	p.Trp629Ter	rs747446711	stopgain	Pathogenic	-	1
BARD1	HR	chr2:g.214767563G>C	exonic	NM_000465.4	c.1487C>G	p.Ser496Ter	rs1405646805	stopgain	Pathogenic	-	1
BARD1	HR	chr2:g.214781378G>A	exonic	NM_000465.4	c.496C>T	p.Gln166Ter	rs786202500	stopgain	Pathogenic	-	1
BARD1	HR	chr2:g.214792363G>A	exonic	NM_000465.4	c.298C>T	p.Gln100Ter	rs786201912	stopgain	Pathogenic	-	1
BARD1	HR	chr2:g.214780669G>C	exonic	NM_000465.4	c.1205C>G	p.Ser402Ter	rs796666047	stopgain	Pathogenic/Likely_pathogenic	-	1
BARD1	HR	chr2:g.214780702G>T	exonic	NM_000465.4	c.1172C>A	p.Ser391Ter	rs878853995	stopgain	Pathogenic	-	1
BARD1	HR	chr2:g.214781066C>A	exonic	NM_000465.4	c.808G>T	p.Glu270Ter	rs1060501288	stopgain	Pathogenic	-	1
BARD1	HR	chr2:g.214781384G>A	exonic	NM_000465.4	c.490C>T	p.Gln164Ter	rs750350372	stopgain	Pathogenic	-	1
BARD1	HR	chr2:g.214780718C>A	exonic	NM_000465.4	c.1156G>T	p.Glu386Ter	rs1553622218	stopgain	Pathogenic	-	1
BARD1	HR	chr2:g.214781141G>A	exonic	NM_000465.4	c.733C>T	p.Gln245Ter	rs587781430	stopgain	Pathogenic	-	1
BIVM-ERCC5	NER	chr13:g.102875472G>T	exonic	NM_000123.4	c.3130G>T	p.Glu1044Ter	rs768440346	stopgain	Likely_pathogenic	-	1
BIVM-ERCC5	NER	chr13:g.102856110C>T	exonic	NM_000123.4	c.526C>T	p.Gln176Ter	rs121434573	stopgain	Pathogenic	-	1
BLM	HR, FA	chr15:g.90747393A>C	exonic	NM_000057.4	c.1A>C	p.Met1Leu	rs1215497457	startloss	Likely_pathogenic	-	1
BLM	HR, FA	chr15:g.90769441G>T	exonic	NM_000057.4	c.2410G>T	p.Gly804Ter	rs1412341951	stopgain	Pathogenic	-	1
BLM	HR, FA	chr15:g.90790700C>T	exonic	NM_000057.4	c.2875C>T	p.Arg959Ter	rs762354041	stopgain	Pathogenic	-	1
BLM	HR, FA	chr15:g.90809232C>T	exonic	NM_000057.4	c.3847C>T	p.Gln1283Ter	rs367543031	stopgain	Pathogenic	-	1
BLM	HR, FA	chr15:g.90760657G>A	exonic	NM_000057.4	c.1284G>A	p.Trp428Ter	rs1057516964	stopgain	Pathogenic/Likely_pathogenic	-	1
BLM	HR, FA	chr15:g.90766974T>A	exonic	NM_000057.4	c.2258T>A	p.Leu753Ter	rs1400231534	stopgain	Pathogenic	-	1
BLM	HR, FA	chr15:g.90749857C>T	exonic	NM_000057.4	c.589C>T	p.Gln197Ter	rs2151147666	stopgain	Pathogenic	-	1
BLM	HR, FA	chr15:g.90804254A>T	exonic	NM_000057.4	c.3646A>T	p.Lys1216Ter	rs2151194897	stopgain	Pathogenic	-	1
BRCA1	HR, FA	chr17:g.43092128G>A	exonic	NM_007294.4	c.3403C>T	p.Gln1135Ter	rs80357136	stopgain	Pathogenic	-	1
BRCA1	HR, FA	chr17:g.43093393G>C	exonic	NM_007294.4	c.2138C>G	p.Ser713Ter	rs80357233	stopgain	Pathogenic	-	1
BRCA1	HR, FA	chr17:g.43094416C>T	exonic	NM_007294.4	c.1115G>A	p.Trp372Ter	rs397508838	stopgain	Pathogenic	-	1
BRCA1	HR, FA	chr17:g.43047676G>C	exonic	NM_007294.4	c.5434C>G	p.Pro1812Ala	rs1800751	nonsynonymous SNV	Pathogenic/Likely_pathogenic	-	1
BRCA1	HR, FA	chr17:g.43057069C>A	exonic	NM_007294.4	c.5260G>T	p.Glu1754Ter	rs80357432	stopgain	Pathogenic	-	1
BRCA1	HR, FA	chr17:g.43063946C>A	exonic	NM_007294.4	c.5080G>T	p.Glu1694Ter	rs80356896	stopgain	Pathogenic	-	1
BRCA1	HR, FA	chr17:g.43067614T>A	exonic	NM_007294.4	c.5068A>T	p.Lys1690Ter	rs397507239	stopgain	Pathogenic	-	1
BRCA1	HR, FA	chr17:g.43071046G>C	exonic	NM_007294.4	c.4868C>G	p.Ala1623Gly	rs80356862	nonsynonymous SNV	Pathogenic/Likely_pathogenic	-	1
BRCA1	HR, FA	chr17:g.43076488C>A	exonic	NM_007294.4	c.4484G>T	p.Arg1495Met	rs80357389	nonsynonymous SNV	Pathogenic	-	1
BRCA1	HR, FA	chr17:g.43090946G>A	exonic	NM_007294.4	c.4183C>T	p.Gln1395Ter	rs80357260	stopgain	Pathogenic	-	1
BRCA1	HR, FA	chr17:g.43091516C>A	exonic	NM_007294.4	c.4015G>T	p.Glu1339Ter	rs80357021	stopgain	Pathogenic	-	1
BRCA1	HR, FA	chr17:g.43091783C>A	exonic	NM_007294.4	c.3748G>T	p.Glu1250Ter	rs28897686	stopgain	Pathogenic	-	1
BRCA1	HR, FA	chr17:g.43091870C>A	exonic	NM_007294.4	c.3661G>T	p.Glu1221Ter	rs80357310	stopgain	Pathogenic	-	1
BRCA1	HR, FA	chr17:g.43091933G>A	exonic	NM_007294.4	c.3598C>T	p.Gln1200Ter	rs62625307	stopgain	Pathogenic	-	1
BRCA1	HR, FA	chr17:g.43092017C>A	exonic	NM_007294.4	c.3514G>T	p.Glu1172Ter	rs397509079	stopgain	Pathogenic	-	1
BRCA1	HR, FA	chr17:g.43092131C>A	exonic	NM_007294.4	c.3400G>T	p.Glu1134Ter	rs80357018	stopgain	Pathogenic	-	1
BRCA1	HR, FA	chr17:g.43092200G>A	exonic	NM_007294.4	c.3331C>T	p.Gln1111Ter	rs80357089	stopgain	Pathogenic	-	1
BRCA1	HR, FA	chr17:g.43092928G>C	exonic	NM_007294.4	c.2603C>G	p.Ser868Ter	rs80356925	stopgain	Pathogenic	-	1
BRCA1	HR, FA	chr17:g.43093256G>A	exonic	NM_007294.4	c.2275C>T	p.Gln759Ter	rs80356999	stopgain	Pathogenic	-	1
BRCA1	HR, FA	chr17:g.43094477C>A	exonic	NM_007294.4	c.1054G>T	p.Glu352Ter	rs80357472	stopgain	Pathogenic	-	1
BRCA1	HR, FA	chr17:g.43094569C>T	exonic	NM_007294.4	c.962G>A	p.Trp321Ter	rs80357292	stopgain	Pathogenic	-	1
BRCA1	HR, FA	chr17:g.43099808G>A	exonic	NM_007294.4	c.514C>T	p.Gln172Ter	rs80356947	stopgain	Pathogenic	-	1
BRCA1	HR, FA	chr17:g.43104173G>T	exonic	NM_007294.4	c.390C>A	p.Tyr130Ter	rs80356888	stopgain	Pathogenic	-	1
BRCA1	HR, FA	chr17:g.43106457T>C	exonic	NM_007294.4	c.211A>G	p.Arg71Gly	rs80357382	nonsynonymous SNV	Pathogenic	-	1
BRCA1	HR, FA	chr17:g.43047666C>T	exonic	NM_007294.4	c.5444G>A	p.Trp1815Ter	rs80356962	stopgain	Pathogenic	-	1
BRCA1	HR, FA	chr17:g.43049137G>T	exonic	NM_007294.4	c.5390C>A	p.Ser1797Ter	rs879255492	stopgain	Pathogenic	-	1
BRCA1	HR, FA	chr17:g.43063909C>T	exonic	NM_007294.4	c.5117G>A	p.Gly1706Glu	rs80356860	nonsynonymous SNV	Pathogenic	-	1
BRCA1	HR, FA	chr17:g.43074331C>T	exonic	NM_007294.4	c.4675G>A	p.Glu1559Lys	rs80356988	nonsynonymous SNV	Pathogenic	-	1
BRCA1	HR, FA	chr17:g.43074433G>A	exonic	NM_007294.4	c.4573C>T	p.Gln1525Ter	rs886040237	stopgain	Pathogenic	-	1
BRCA1	HR, FA	chr17:g.43091856G>T	exonic	NM_007294.4	c.3675C>A	p.Cys1225Ter	rs879254023	stopgain	Pathogenic	-	1
BRCA1	HR, FA	chr17:g.43092699A>T	exonic	NM_007294.4	c.2832T>A	p.Cys944Ter	rs80357458	stopgain	Pathogenic	-	1
BRCA1	HR, FA	chr17:g.43093571T>A	exonic	NM_007294.4	c.1960A>T	p.Lys654Ter	rs80357355	stopgain	Pathogenic	-	1
BRCA1	HR, FA	chr17:g.43093691T>A	exonic	NM_007294.4	c.1840A>T	p.Lys614Ter	rs80357282	stopgain	Pathogenic	-	1
BRCA1	HR, FA	chr17:g.43092809C>A	exonic	NM_007294.4	c.2722G>T	p.Glu908Ter	rs80356978	stopgain	Pathogenic	-	1
BRCA1	HR, FA	chr17:g.43094066C>A	exonic	NM_007294.4	c.1465G>T	p.Glu489Ter	rs80357167	stopgain	Pathogenic	-	1
BRCA1	HR, FA	chr17:g.43094390T>A	exonic	NM_007294.4	c.1141A>T	p.Lys381Ter	rs80357385	stopgain	Pathogenic	-	1
BRCA1	HR, FA	chr17:g.43045759C>T	exonic	NM_007294.4	c.5511G>A	p.Trp1837Ter	rs80356914	stopgain	Pathogenic	-	1
BRCA1	HR, FA	chr17:g.43063372C>A	exonic	NM_007294.4	c.5154G>T	p.Trp1718Cys	rs80357239	nonsynonymous SNV	Pathogenic/Likely_pathogenic	-	1
BRCA1	HR, FA	chr17:g.43076583G>C	exonic	NM_007294.4	c.4389C>G	p.Tyr1463Ter	rs80356997	stopgain	Pathogenic	-	1
BRCA1	HR, FA	chr17:g.43091987G>A	exonic	NM_007294.4	c.3544C>T	p.Gln1182Ter	rs80357296	stopgain	Pathogenic	-	1
BRCA1	HR, FA	chr17:g.43092249A>C	exonic	NM_007294.4	c.3282T>G	p.Tyr1094Ter	rs886040111	stopgain	Pathogenic	-	1
BRCA1	HR, FA	chr17:g.43115738T>C	exonic	NM_007294.4	c.122A>G	p.His41Arg	rs80357276	nonsynonymous SNV	Pathogenic	-	1
BRCA2	HR, FA	chr13:g.32339244C>G	exonic	NM_000059.4	c.4889C>G	p.Ser1630Ter	rs80358711	stopgain	Pathogenic	-	1
BRCA2	HR, FA	chr13:g.32398437C>G	exonic	NM_000059.4	c.9924C>G	p.Tyr3308Ter	rs4987049	stopgain	Pathogenic	-	1
BRCA2	HR, FA	chr13:g.32316462T>G	exonic	NM_000059.4	c.2T>G	p.Met1Arg	rs80358547	startloss	Pathogenic	-	1
BRCA2	HR, FA	chr13:g.32319142G>T	exonic	NM_000059.4	c.133G>T	p.Glu45Ter	rs397507581	stopgain	Pathogenic	-	1
BRCA2	HR, FA	chr13:g.32319154G>T	exonic	NM_000059.4	c.145G>T	p.Glu49Ter	rs80358435	stopgain	Pathogenic	-	1
BRCA2	HR, FA	chr13:g.32332877A>T	exonic	NM_000059.4	c.1399A>T	p.Lys467Ter	rs80358427	stopgain	Pathogenic	-	1
BRCA2	HR, FA	chr13:g.32333167G>A	exonic	NM_000059.4	c.1689G>A	p.Trp563Ter	rs80358456	stopgain	Pathogenic	-	1
BRCA2	HR, FA	chr13:g.32336694C>G	exonic	NM_000059.4	c.2339C>G	p.Ser780Ter	rs587781471	stopgain	Pathogenic	-	1
BRCA2	HR, FA	chr13:g.32337791G>T	exonic	NM_000059.4	c.3436G>T	p.Glu1146Ter	rs1237049560	stopgain	Pathogenic	-	1
BRCA2	HR, FA	chr13:g.32337810T>G	exonic	NM_000059.4	c.3455T>G	p.Leu1152Ter	rs80358593	stopgain	Pathogenic	-	1
BRCA2	HR, FA	chr13:g.32338226C>T	exonic	NM_000059.4	c.3871C>T	p.Gln1291Ter	rs80358631	stopgain	Pathogenic	-	1
BRCA2	HR, FA	chr13:g.32338358G>T	exonic	NM_000059.4	c.4003G>T	p.Glu1335Ter	rs747070579	stopgain	Pathogenic	-	1
BRCA2	HR, FA	chr13:g.32338680C>A	exonic	NM_000059.4	c.4325C>A	p.Ser1442Ter	rs80358670	stopgain	Pathogenic	-	1
BRCA2	HR, FA	chr13:g.32339214T>G	exonic	NM_000059.4	c.4859T>G	p.Leu1620Ter	rs80358710	stopgain	Pathogenic	-	1
BRCA2	HR, FA	chr13:g.32340128C>T	exonic	NM_000059.4	c.5773C>T	p.Gln1925Ter	rs80358806	stopgain	Pathogenic	-	1
BRCA2	HR, FA	chr13:g.32340137G>T	exonic	NM_000059.4	c.5782G>T	p.Glu1928Ter	rs56253082	stopgain	Pathogenic	-	1
BRCA2	HR, FA	chr13:g.32340212G>T	exonic	NM_000059.4	c.5857G>T	p.Glu1953Ter	rs80358814	stopgain	Pathogenic	-	1
BRCA2	HR, FA	chr13:g.32340333T>G	exonic	NM_000059.4	c.5978T>G	p.Leu1993Ter	rs768242833	stopgain	Pathogenic	-	1
BRCA2	HR, FA	chr13:g.32340479C>T	exonic	NM_000059.4	c.6124C>T	p.Gln2042Ter	rs80358851	stopgain	Pathogenic	-	1
BRCA2	HR, FA	chr13:g.32346896G>C	exonic	NM_000059.4	c.7007G>C	p.Arg2336Pro	rs28897743	nonsynonymous SNV	Pathogenic	-	1
BRCA2	HR, FA	chr13:g.32362595G>C	exonic	NM_000059.4	c.7878G>C	p.Trp2626Cys	rs80359013	nonsynonymous SNV	Pathogenic	-	1
BRCA2	HR, FA	chr13:g.32362650A>T	exonic	NM_000059.4	c.7933A>T	p.Arg2645Ter	rs876658889	stopgain	Pathogenic	-	1
BRCA2	HR, FA	chr13:g.32370548C>A	exonic	NM_000059.4	c.8478C>A	p.Tyr2826Ter	rs776353983	stopgain	Pathogenic	-	1
BRCA2	HR, FA	chr13:g.32376791G>A	exonic	NM_000059.4	c.8754G>A	p.Glu2918=	rs80359803	synonymous SNV	Pathogenic/Likely_pathogenic	-	1
BRCA2	HR, FA	chr13:g.32379431C>T	exonic	NM_000059.4	c.8869C>T	p.Gln2957Ter	rs276174913	stopgain	Pathogenic	-	1
BRCA2	HR, FA	chr13:g.32379823T>G	exonic	NM_000059.4	c.9027T>G	p.Tyr3009Ter	rs864622568	stopgain	Pathogenic	-	1
BRCA2	HR, FA	chr13:g.32380016G>T	exonic	NM_000059.4	c.9127G>T	p.Glu3043Ter	rs398122610	stopgain	Pathogenic	-	1
BRCA2	HR, FA	chr13:g.32394717C>G	exonic	NM_000059.4	c.9285C>G	p.Asp3095Glu	rs80359198	nonsynonymous SNV	Pathogenic/Likely_pathogenic	-	1
BRCA2	HR, FA	chr13:g.32316463G>A	exonic	NM_000059.4	c.3G>A	p.Met1Ile	rs80358650	startloss	Pathogenic	-	1
BRCA2	HR, FA	chr13:g.32331009C>T	exonic	NM_000059.4	c.772C>T	p.Gln258Ter	rs80358998	stopgain	Pathogenic	-	1
BRCA2	HR, FA	chr13:g.32336667T>G	exonic	NM_000059.4	c.2312T>G	p.Leu771Ter	rs587782095	stopgain	Pathogenic	-	1
BRCA2	HR, FA	chr13:g.32337513T>G	exonic	NM_000059.4	c.3158T>G	p.Leu1053Ter	rs41293477	stopgain	Pathogenic	-	1
BRCA2	HR, FA	chr13:g.32338238C>T	exonic	NM_000059.4	c.3883C>T	p.Gln1295Ter	rs879255309	stopgain	Pathogenic	-	1
BRCA2	HR, FA	chr13:g.32339003G>T	exonic	NM_000059.4	c.4648G>T	p.Glu1550Ter	rs80358695	stopgain	Pathogenic	-	1
BRCA2	HR, FA	chr13:g.32340347C>T	exonic	NM_000059.4	c.5992C>T	p.Gln1998Ter	rs397507819	stopgain	Pathogenic	-	1
BRCA2	HR, FA	chr13:g.32344575A>T	exonic	NM_000059.4	c.6859A>T	p.Arg2287Ter	rs876661261	stopgain	Pathogenic	-	1
BRCA2	HR, FA	chr13:g.32355033A>T	exonic	NM_000059.4	c.7180A>T	p.Arg2394Ter	rs80358946	stopgain	Pathogenic	-	1
BRCA2	HR, FA	chr13:g.32362595G>A	exonic	NM_000059.4	c.7878G>A	p.Trp2626Ter	rs80359013	stopgain	Pathogenic	-	1
BRCA2	HR, FA	chr13:g.32363265T>C	exonic	NM_000059.4	c.8063T>C	p.Leu2688Pro	rs80359045	nonsynonymous SNV	Pathogenic/Likely_pathogenic	-	1
BRCA2	HR, FA	chr13:g.32363379A>G	exonic	NM_000059.4	c.8177A>G	p.Tyr2726Cys	rs80359064	nonsynonymous SNV	Pathogenic/Likely_pathogenic	-	1
BRCA2	HR, FA	chr13:g.32379795T>G	exonic	NM_000059.4	c.8999T>G	p.Leu3000Ter	rs80359151	stopgain	Pathogenic	-	1
BRCA2	HR, FA	chr13:g.32379837C>A	exonic	NM_000059.4	c.9041C>A	p.Ser3014Ter	rs80359156	stopgain	Pathogenic	-	1
BRCA2	HR, FA	chr13:g.32336764T>G	exonic	NM_000059.4	c.2409T>G	p.Tyr803Ter	rs80358504	stopgain	Pathogenic	-	1
BRCA2	HR, FA	chr13:g.32337141T>G	exonic	NM_000059.4	c.2786T>G	p.Leu929Ter	rs2227943	stopgain	Pathogenic	-	1
BRCA2	HR, FA	chr13:g.32337464C>T	exonic	NM_000059.4	c.3109C>T	p.Gln1037Ter	rs80358557	stopgain	Pathogenic	-	1
BRCA2	HR, FA	chr13:g.32340054C>G	exonic	NM_000059.4	c.5699C>G	p.Ser1900Ter	rs397507797	stopgain	Pathogenic	-	1
BRCA2	HR, FA	chr13:g.32379513C>G	exonic	NM_000059.4	c.8951C>G	p.Ser2984Ter	rs80359146	stopgain	Pathogenic	-	1
BRCA2	HR, FA	chr13:g.32339355C>G	exonic	NM_000059.4	c.5000C>G	p.Ser1667Ter	rs397507346	stopgain	Pathogenic	-	1
BRCA2	HR, FA	chr13:g.32339990G>T	exonic	NM_000059.4	c.5635G>T	p.Glu1879Ter	rs55996097	stopgain	Pathogenic	-	1
BRCA2	HR, FA	chr13:g.32340440G>T	exonic	NM_000059.4	c.6085G>T	p.Glu2029Ter	rs397507828	stopgain	Pathogenic	-	1
BRCA2	HR, FA	chr13:g.32371097G>T	exonic	NM_000059.4	c.8629G>T	p.Glu2877Ter	rs80359121	stopgain	Pathogenic	-	1
BRCA2	HR, FA	chr13:g.32379872C>T	exonic	NM_000059.4	c.9076C>T	p.Gln3026Ter	rs80359159	stopgain	Pathogenic	-	1
BRIP1	HR, FA	chr17:g.61685874G>C	exonic	NM_032043.3	c.2867C>G	p.Ser956Ter	rs761639530	stopgain	Likely_pathogenic	-	1
BRIP1	HR, FA	chr17:g.61685911G>A	exonic	NM_032043.3	c.2830C>T	p.Gln944Ter	rs140233356	stopgain	Likely_pathogenic	-	1
BRIP1	HR, FA	chr17:g.61799278G>A	exonic	NM_032043.3	c.1162C>T	p.Gln388Ter	rs1304655615	stopgain	Pathogenic	-	1
BRIP1	HR, FA	chr17:g.61801454A>C	exonic	NM_032043.3	c.939T>G	p.Tyr313Ter	rs1436085018	stopgain	Pathogenic	-	1
BRIP1	HR, FA	chr17:g.61801267G>A	exonic	NM_032043.3	c.1126C>T	p.Gln376Ter	rs1028347439	stopgain	Pathogenic	-	1
CHEK2	DNA response	chr22:g.28689212C>A	exonic	NM_007194.4	c.1465G>T	p.Glu489Ter	rs1420382294	stopgain	Pathogenic	-	1
CHEK2	DNA response	chr22:g.28695187G>A	exonic	NM_007194.4	c.1315C>T	p.Gln439Ter	rs778989252	stopgain	Pathogenic/Likely_pathogenic	-	1
CHEK2	DNA response	chr22:g.28725040T>A	exonic	NM_007194.4	c.529A>T	p.Lys177Ter	rs796389290	stopgain	Pathogenic	-	1
CHEK2	DNA response	chr22:g.28734571G>A	exonic	NM_007194.4	c.151C>T	p.Gln51Ter	rs587781592	stopgain	Pathogenic	-	1
CHEK2	DNA response	chr22:g.28689191G>A	exonic	NM_007194.4	c.1486C>T	p.Gln496Ter	rs756250205	stopgain	Pathogenic	-	1
CHEK2	DNA response	chr22:g.28734490G>A	exonic	NM_007194.4	c.232C>T	p.Gln78Ter	rs1555932341	stopgain	Pathogenic/Likely_pathogenic	-	1
CHEK2	DNA response	chr22:g.28696929G>C	exonic	NM_007194.4	c.1067C>G	p.Ser356Ter	rs121908703	stopgain	Pathogenic	-	1
CHEK2	DNA response	chr22:g.28710029C>A	exonic	NM_007194.4	c.823G>T	p.Glu275Ter	rs749963436	stopgain	Pathogenic	-	1
DCLRE1C	NHEJ	chr10:g.14934461G>T	exonic	NM_001033855.3	c.597C>A	p.Tyr199Ter	rs121908157	stopgain	Pathogenic	-	1
DCLRE1C	NHEJ	chr10:g.14953908G>C	exonic	NM_001033855.3	c.103C>G	p.His35Asp	rs121908159	nonsynonymous SNV	Pathogenic/Likely_pathogenic	-	1
DCLRE1C	NHEJ	chr10:g.14953964A>G	exonic	NM_001033855.3	c.47T>C	p.Ile16Thr	rs1317003987	nonsynonymous SNV	Pathogenic	-	1
DCLRE1C	NHEJ	chr10:g.14954009A>G	exonic	NM_001033855.3	c.2T>C	p.Met1Thr	rs121908158	startloss	Pathogenic	-	1
ERCC1	NER, FA	chr19:g.45421300G>A	exonic	NM_001983.4	c.199C>T	p.Gln67Ter	rs1454398092	stopgain	Likely_pathogenic	-	1
ERCC1	NER, FA	chr19:g.45421315C>A	exonic	NM_001983.4	c.184G>T	p.Glu62Ter	rs150584960	stopgain	Likely_pathogenic	-	1
ERCC2	NER	chr19:g.45354759C>T	exonic	NM_000400.4	c.1636G>A	p.Glu546Lys	rs769146546	nonsynonymous SNV	Likely_pathogenic	-	1
ERCC2	NER	chr19:g.45364115T>A	exonic	NM_000400.4	c.820A>T	p.Lys274Ter	rs779850024	stopgain	Pathogenic	-	1
ERCC3	NER	chr2:g.127292621G>A	exonic	NM_000122.2	c.460C>T	p.Gln154Ter	rs1404293670	stopgain	Pathogenic	-	1
ERCC3	NER	chr2:g.127292785A>G	exonic	NM_000122.2	c.296T>C	p.Phe99Ser	rs121913045	nonsynonymous SNV	Pathogenic	-	1
ERCC3	NER	chr2:g.127279315G>A	exonic	NM_000122.2	c.1588C>T	p.Arg530Ter	rs1302552127	stopgain	Likely_pathogenic	-	1
ERCC4	NER, FA	chr16:g.13928132T>C	exonic	NM_005236.3	c.689T>C	p.Leu230Pro	rs397509402	nonsynonymous SNV	Pathogenic	-	1
ERCC4	NER, FA	chr16:g.13947661C>A	exonic	NM_005236.3	c.2065C>A	p.Arg689Ser	rs149364215	nonsynonymous SNV	Likely_pathogenic	-	1
ERCC4	NER, FA	chr16:g.13920187C>T	exonic	NM_005236.3	c.22C>T	p.Arg8Ter	rs774510191	stopgain	Pathogenic	-	1
ERCC6	NER	chr10:g.49461431G>A	exonic	NM_000124.4	c.3904C>T	p.Gln1302Ter	rs786205174	stopgain	Pathogenic	-	1
ERCC6	NER	chr10:g.49472377G>A	exonic	NM_000124.4	c.2923C>T	p.Arg975Ter	rs772801089	stopgain	Pathogenic	-	1
ERCC6	NER	chr10:g.49500539T>A	exonic	NM_000124.4	c.1684A>T	p.Arg562Trp	rs777252763	nonsynonymous SNV	Likely_pathogenic	-	1
ERCC6	NER	chr10:g.49524421T>A	exonic	NM_000124.4	c.1009A>T	p.Lys337Ter	rs1198241866	stopgain	Pathogenic/Likely_pathogenic	-	1
ERCC6	NER	chr10:g.49472931C>T	exonic	NM_000124.4	c.2807G>A	p.Trp936Ter	rs1283213117	stopgain	Likely_pathogenic	-	1
ERCC6	NER	chr10:g.49482798C>T	exonic	NM_000124.4	c.2058G>A	p.Trp686Ter	rs751292948	stopgain	Pathogenic	-	1
ERCC6	NER	chr10:g.49500672C>T	exonic	NM_000124.4	c.1551G>A	p.Trp517Ter	rs1554790012	stopgain	Pathogenic	-	1
ERCC8	NER	chr5:g.60898322T>G	exonic	NM_000082.4	c.797A>C	p.Asp266Ala	rs281875225	nonsynonymous SNV	Likely_pathogenic	-	1
FAN1	FA	chr15:g.30904756T>G	exonic	NM_014967.5	c.93T>G	p.Ile31Met	rs781134478	nonsynonymous SNV	Likely_pathogenic	-	1
FANCA	FA	chr16:g.89779939G>A	exonic	NM_000135.4	c.1645C>T	p.Gln549Ter	rs779745863	stopgain	Pathogenic	-	1
FANCA	FA	chr16:g.89740044A>C	exonic	NM_000135.4	c.3884T>G	p.Leu1295Ter	rs986710868	stopgain	Likely_pathogenic	-	1
FANCA	FA	chr16:g.89745031C>T	exonic	NM_000135.4	c.3554G>A	p.Trp1185Ter	rs770393751	stopgain	Pathogenic	-	1
FANCA	FA	chr16:g.89748721G>A	exonic	NM_000135.4	c.3286C>T	p.Gln1096Ter	rs775799529	stopgain	Pathogenic	-	1
FANCA	FA	chr16:g.89749878G>A	exonic	NM_000135.4	c.3091C>T	p.Gln1031Ter	rs1270910813	stopgain	Pathogenic	-	1
FANCA	FA	chr16:g.89767213G>T	exonic	NM_000135.4	c.2529C>A	p.Tyr843Ter	rs1247378731	stopgain	Pathogenic/Likely_pathogenic	-	1
FANCA	FA	chr16:g.89767215A>C	exonic	NM_000135.4	c.2527T>G	p.Tyr843Asp	rs374030577	nonsynonymous SNV	Pathogenic	-	1
FANCA	FA	chr16:g.89784856G>A	exonic	NM_000135.4	c.1468C>T	p.Gln490Ter	rs1266348463	stopgain	Likely_pathogenic	-	1
FANCA	FA	chr16:g.89784891G>C	exonic	NM_000135.4	c.1433C>G	p.Ser478Ter	rs1432415523	stopgain	Pathogenic	-	1
FANCA	FA	chr16:g.89784946G>A	exonic	NM_000135.4	c.1378C>T	p.Arg460Ter	rs1438828232	stopgain	Pathogenic	-	1
FANCA	FA	chr16:g.89791420A>G	exonic	NM_000135.4	c.1342T>C	p.Tyr448His	rs1567635573	nonsynonymous SNV	Likely_pathogenic	-	1
FANCA	FA	chr16:g.89791495G>A	exonic	NM_000135.4	c.1267C>T	p.Gln423Ter	rs774026652	stopgain	Pathogenic/Likely_pathogenic	-	1
FANCA	FA	chr16:g.89803261G>A	exonic	NM_000135.4	c.790C>T	p.Gln264Ter	rs1353992080	stopgain	Pathogenic	-	1
FANCA	FA	chr16:g.89814528G>T	exonic	NM_000135.4	c.275C>A	p.Ser92Ter	rs1183559927	stopgain	Pathogenic	-	1
FANCA	FA	chr16:g.89815938A>C	exonic	NM_000135.4	c.128T>G	p.Leu43Ter	rs1158456786	stopgain	Likely_pathogenic	-	1
FANCA	FA	chr16:g.89816605G>T	exonic	NM_000135.4	c.11C>A	p.Ser4Ter	rs1484087361	stopgain	Pathogenic/Likely_pathogenic	-	1
FANCA	FA	chr16:g.89816614A>T	exonic	NM_000135.4	c.2T>A	p.Met1Lys	rs769479800	startloss	Likely_pathogenic	-	1
FANCA	FA	chr16:g.89740044A>T	exonic	NM_000135.4	c.3884T>A	p.Leu1295Ter	rs986710868	stopgain	Likely_pathogenic	-	1
FANCA	FA	chr16:g.89764930T>G	exonic	NM_000135.4	c.2738A>C	p.His913Pro	rs1302083447	nonsynonymous SNV	Pathogenic/Likely_pathogenic	-	1
FANCA	FA	chr16:g.89765047C>G	exonic	NM_000135.4	c.2621G>C	p.Arg874Thr	rs780114543	nonsynonymous SNV	Likely_pathogenic	-	1
FANCA	FA	chr16:g.89767208A>G	exonic	NM_000135.4	c.2534T>C	p.Leu845Pro	rs1173704265	nonsynonymous SNV	Pathogenic/Likely_pathogenic	-	1
FANCA	FA	chr16:g.89799203G>A	exonic	NM_000135.4	c.856C>T	p.Gln286Ter	rs1291524243	stopgain	Pathogenic/Likely_pathogenic	-	1
FANCA	FA	chr16:g.89805306G>C	exonic	NM_000135.4	c.683C>G	p.Ala228Gly	rs1354884515	nonsynonymous SNV	Pathogenic	-	1
FANCA	FA	chr16:g.89808310G>A	exonic	NM_000135.4	c.580C>T	p.Gln194Ter	rs1384166265	stopgain	Pathogenic	-	1
FANCA	FA	chr16:g.89749781C>T	exonic	NM_000135.4	c.3188G>A	p.Trp1063Ter	rs1166286386	stopgain	Pathogenic	-	1
FANCC	FA	chr9:g.95125136G>A	exonic	NM_000136.3	c.946C>T	p.Gln316Ter	rs776529713	stopgain	Pathogenic	-	1
FANCC	FA	chr9:g.95135381T>A	exonic	NM_000136.3	c.808A>T	p.Arg270Ter	rs776054094	stopgain	Likely_pathogenic	-	1
FANCC	FA	chr9:g.95107182G>A	exonic	NM_000136.3	c.1417C>T	p.Gln473Ter	rs1410356625	stopgain	Pathogenic/Likely_pathogenic	-	1
FANCC	FA	chr9:g.95240656C>T	exonic	NM_000136.3	c.338G>A	p.Trp113Ter	rs1064793405	stopgain	Pathogenic	-	1
FANCD2	FA	chr3:g.10067227C>T	exonic	NM_001018115.3	c.2404C>T	p.Gln802Ter	rs1374735618	stopgain	Pathogenic	-	1
FANCD2	FA	chr3:g.10067310C>G	exonic	NM_001018115.3	c.2487C>G	p.Tyr829Ter	rs1289665675	stopgain	Pathogenic/Likely_pathogenic	-	1
FANCD2	FA	chr3:g.10074659G>T	exonic	NM_001018115.3	c.2845G>T	p.Glu949Ter	rs762724830	stopgain	Pathogenic	-	1
FANCD2	FA	chr3:g.10092206G>A	exonic	NM_001018115.3	c.3803G>A	p.Trp1268Ter	rs757499508	stopgain	Pathogenic	-	1
FANCD2	FA	chr3:g.10039842T>G	exonic	NM_001018115.3	c.692T>G	p.Leu231Arg	rs2086819957	nonsynonymous SNV	Pathogenic	-	1
FANCF	FA	chr11:g.22625315G>A	exonic	NM_022725.4	c.496C>T	p.Gln166Ter	rs766279442	stopgain	Pathogenic	-	1
FANCG	FA	chr9:g.35075682G>A	exonic	NM_004629.2	c.1216C>T	p.Gln406Ter	rs748730134	stopgain	Pathogenic	-	1
FANCG	FA	chr9:g.35077096G>A	exonic	NM_004629.2	c.652C>T	p.Gln218Ter	rs1209807088	stopgain	Pathogenic	-	1
FANCG	FA	chr9:g.35078700A>G	exonic	NM_004629.2	c.212T>C	p.Leu71Pro	rs1829130135	nonsynonymous SNV	Pathogenic	-	1
FANCI	FA	chr15:g.89294967G>T	exonic	NM_001113378.2	c.2509G>T	p.Glu837Ter	rs748000458	stopgain	Likely_pathogenic	-	1
FANCI	FA	chr15:g.89316421C>T	exonic	NM_001113378.2	c.3949C>T	p.Gln1317Ter	rs758856471	stopgain	Pathogenic/Likely_pathogenic	-	1
FANCI	FA	chr15:g.89268509T>C	exonic	NM_001113378.2	c.866T>C	p.Leu289Pro	rs1210148997	nonsynonymous SNV	Pathogenic	-	1
FANCI	FA	chr15:g.89315360C>T	exonic	NM_001113378.2	c.3895C>T	p.Arg1299Ter	rs551305056	stopgain	Pathogenic	-	1
FANCI	FA	chr15:g.89315319G>A	exonic	NM_001113378.2	c.3854G>A	p.Arg1285Gln	rs121918163	nonsynonymous SNV	Pathogenic	-	1
FANCL	FA	chr2:g.58165850G>A	exonic	NM_018062.4	c.565C>T	p.Gln189Ter	rs1191111879	stopgain	Pathogenic	-	1
FANCL	FA	chr2:g.58241278G>T	exonic	NM_018062.4	c.36C>A	p.Cys12Ter	rs756487177	stopgain	Pathogenic	-	1
FANCM	FA	chr14:g.45154011C>A	exonic	NM_020937.4	c.1142C>A	p.Ser381Ter	rs765686151	stopgain	Pathogenic	-	1
FANCM	FA	chr14:g.45176907G>T	exonic	NM_020937.4	c.4153G>T	p.Glu1385Ter	rs776133776	stopgain	Pathogenic	-	1
FANCM	FA	chr14:g.45189069A>T	exonic	NM_020937.4	c.5047A>T	p.Lys1683Ter	rs1213350464	stopgain	Likely_pathogenic	-	1
LIG4	NHEJ	chr13:g.108209175G>C	exonic	NM_206937.2	c.2094C>G	p.Tyr698Ter	rs373938258	stopgain	Likely_pathogenic	-	1
LIG4	NHEJ	chr13:g.108209957A>G	exonic	NM_206937.2	c.1312T>C	p.Tyr438His	rs886037777	nonsynonymous SNV	Likely_pathogenic	-	1
MCM2	DNA rep	chr3:g.127604759C>T	exonic	NM_004526.4	c.388C>T	p.Arg130Cys	rs770528099	nonsynonymous SNV	Likely_pathogenic	-	1
MCM4	DNA rep	chr8:g.47961665C>T	exonic	NM_182746.3	c.220C>T	p.Gln74Ter	rs1235010442	stopgain	Likely_pathogenic	-	1
MCM7	DNA rep	chr7:g.100099190G>A	exonic	NM_005916.5	c.415C>T	p.Gln139Ter	rs1054083917	stopgain	Pathogenic	-	1
MLH1	MMR, FA	chr3:g.36993549T>C	exonic	NM_000249.4	c.2T>C	p.Met1Thr	rs111052004	startloss	Pathogenic	-	1
MLH1	MMR, FA	chr3:g.37004414T>G	exonic	NM_000249.4	c.320T>G	p.Ile107Arg	rs63750507	nonsynonymous SNV	Pathogenic	-	1
MLH1	MMR, FA	chr3:g.37004444C>T	exonic	NM_000249.4	c.350C>T	p.Thr117Met	rs63750781	nonsynonymous SNV	Pathogenic	-	1
MLH1	MMR, FA	chr3:g.37004474G>C	exonic	NM_000249.4	c.380G>C	p.Arg127Thr	rs63751595	nonsynonymous SNV	Likely_pathogenic	-	1
MLH1	MMR, FA	chr3:g.37008903C>G	exonic	NM_000249.4	c.543C>G	p.Gly181=	rs1481129490	synonymous SNV	Likely_pathogenic	-	1
MLH1	MMR, FA	chr3:g.37017508C>A	exonic	NM_000249.4	c.793C>A	p.Arg265Ser	rs63751194	nonsynonymous SNV	Pathogenic	-	1
MLH1	MMR, FA	chr3:g.37020356A>G	exonic	NM_000249.4	c.931A>G	p.Lys311Glu	rs876658657	nonsynonymous SNV	Likely_pathogenic	-	1
MLH1	MMR, FA	chr3:g.37040248G>C	exonic	NM_000249.4	c.1621G>C	p.Ala541Pro	rs1064793578	nonsynonymous SNV	Likely_pathogenic	-	1
MLH1	MMR, FA	chr3:g.37047578G>A	exonic	NM_000249.4	c.1791G>A	p.Trp597Ter	rs1416171624	stopgain	Pathogenic	-	1
MLH1	MMR, FA	chr3:g.37048532G>T	exonic	NM_000249.4	c.1912G>T	p.Gly638Ter	rs63750549	stopgain	Pathogenic	-	1
MLH1	MMR, FA	chr3:g.37000977G>C	exonic	NM_000249.4	c.230G>C	p.Cys77Ser	rs63750437	nonsynonymous SNV	Likely_pathogenic	-	1
MLH1	MMR, FA	chr3:g.36993660A>G	exonic	NM_000249.4	c.113A>G	p.Asn38Ser	rs587778888	nonsynonymous SNV	Pathogenic	-	1
MLH1	MMR, FA	chr3:g.36996701G>A	exonic	NM_000249.4	c.199G>A	p.Gly67Arg	rs63750206	nonsynonymous SNV	Pathogenic	-	1
MLH1	MMR, FA	chr3:g.37048562C>T	exonic	NM_000249.4	c.1942C>T	p.Pro648Ser	rs63750899	nonsynonymous SNV	Pathogenic	-	1
MLH3	MMR	chr14:g.75047174C>A	exonic	NM_001040108.2	c.2482G>T	p.Glu828Ter	rs587776622	stopgain	Pathogenic	-	1
MRE11	HR, NHEJ	chr11:g.94459494C>A	exonic	NM_005591.4	c.1414G>T	p.Glu472Ter	rs1376550081	stopgain	Pathogenic	-	1
MRE11	HR, NHEJ	chr11:g.94476377G>A	exonic	NM_005591.4	c.571C>T	p.Arg191Ter	rs1157413766	stopgain	Pathogenic	-	1
MSH2	MMR	chr2:g.47403372C>T	exonic	NM_000251.3	c.181C>T	p.Gln61Ter	rs63750951	stopgain	Pathogenic	-	1
MSH2	MMR	chr2:g.47410215T>G	exonic	NM_000251.3	c.488T>G	p.Val163Gly	rs63750214	nonsynonymous SNV	Pathogenic	-	1
MSH2	MMR	chr2:g.47403333G>T	exonic	NM_000251.3	c.142G>T	p.Glu48Ter	rs63750615	stopgain	Pathogenic	-	1
MSH2	MMR	chr2:g.47414416C>T	exonic	NM_000251.3	c.940C>T	p.Gln314Ter	rs1114167845	stopgain	Pathogenic	-	1
MSH2	MMR	chr2:g.47476492C>T	exonic	NM_000251.3	c.2131C>T	p.Arg711Ter	rs63750636	stopgain	Pathogenic	-	1
MSH2	MMR	chr2:g.47403219C>T	exonic	NM_000251.3	c.28C>T	p.Gln10Ter	rs63751099	stopgain	Pathogenic	-	1
MSH2	MMR	chr2:g.47478493T>G	exonic	NM_000251.3	c.2432T>G	p.Leu811Ter	rs63751018	stopgain	Pathogenic	-	1
MSH3	MMR	chr5:g.80741481C>G	exonic	NM_002439.5	c.1586C>G	p.Ser529Ter	rs758191157	stopgain	Pathogenic	-	1
MSH3	MMR	chr5:g.80670307G>T	exonic	NM_002439.5	c.790G>T	p.Glu264Ter	rs766997264	stopgain	Pathogenic	-	1
MSH3	MMR	chr5:g.80728931G>T	exonic	NM_002439.5	c.1534G>T	p.Glu512Ter	rs1379605717	stopgain	Pathogenic	-	1
MSH3	MMR	chr5:g.80744538G>A	exonic	NM_002439.5	c.1686G>A	p.Trp562Ter	rs1395288001	stopgain	Pathogenic	-	1
MSH3	MMR	chr5:g.80744596C>T	exonic	NM_002439.5	c.1744C>T	p.Gln582Ter	rs750104015	stopgain	Pathogenic	-	1
MSH3	MMR	chr5:g.80761610C>T	exonic	NM_002439.5	c.1828C>T	p.Gln610Ter	rs1360794165	stopgain	Pathogenic	-	1
MSH3	MMR	chr5:g.80656489C>T	exonic	NM_002439.5	c.316C>T	p.Gln106Ter	rs149350323	stopgain	Pathogenic	-	1
MSH3	MMR	chr5:g.80670238C>T	exonic	NM_002439.5	c.721C>T	p.Gln241Ter	rs1481996174	stopgain	Pathogenic	-	1
MSH3	MMR	chr5:g.80679009C>G	exonic	NM_002439.5	c.1256C>G	p.Ser419Ter	rs578113271	stopgain	Pathogenic/Likely_pathogenic	-	1
MSH3	MMR	chr5:g.80741492G>T	exonic	NM_002439.5	c.1597G>T	p.Glu533Ter	rs1321121530	stopgain	Pathogenic	-	1
MSH6	MMR	chr2:g.47798701C>T	exonic	NM_000179.3	c.718C>T	p.Arg240Ter	rs63750019	stopgain	Pathogenic	-	1
MSH6	MMR	chr2:g.47799466C>T	exonic	NM_000179.3	c.1483C>T	p.Arg495Ter	rs587779212	stopgain	Pathogenic	-	1
MSH6	MMR	chr2:g.47799604A>C	exonic	NM_000179.3	c.1621A>C	p.Ser541Arg	rs587779778	nonsynonymous SNV	Likely_pathogenic	-	1
MSH6	MMR	chr2:g.47799916G>T	exonic	NM_000179.3	c.1933G>T	p.Glu645Ter	rs1064795591	stopgain	Pathogenic	-	1
MSH6	MMR	chr2:g.47800202T>G	exonic	NM_000179.3	c.2219T>G	p.Leu740Ter	rs745483465	stopgain	Pathogenic	-	1
MSH6	MMR	chr2:g.47800747C>T	exonic	NM_000179.3	c.2764C>T	p.Arg922Ter	rs587779246	stopgain	Pathogenic	-	1
MSH6	MMR	chr2:g.47801142T>A	exonic	NM_000179.3	c.3159T>A	p.Cys1053Ter	rs767021188	stopgain	Pathogenic	-	1
MSH6	MMR	chr2:g.47804948C>G	exonic	NM_000179.3	c.3477C>G	p.Tyr1159Ter	rs398123231	stopgain	Pathogenic	-	1
MSH6	MMR	chr2:g.47805010C>G	exonic	NM_000179.3	c.3539C>G	p.Ser1180Ter	rs766905993	stopgain	Pathogenic	-	1
MSH6	MMR	chr2:g.47806282G>A	exonic	NM_000179.3	c.3725G>A	p.Arg1242His	rs63750119	nonsynonymous SNV	Pathogenic/Likely_pathogenic	-	1
MSH6	MMR	chr2:g.47799181G>T	exonic	NM_000179.3	c.1198G>T	p.Glu400Ter	rs1396658541	stopgain	Pathogenic	-	1
MSH6	MMR	chr2:g.47799427C>T	exonic	NM_000179.3	c.1444C>T	p.Arg482Ter	rs63750909	stopgain	Pathogenic	-	1
MSH6	MMR	chr2:g.47800966G>T	exonic	NM_000179.3	c.2983G>T	p.Glu995Ter	rs63750258	stopgain	Pathogenic	-	1
MSH6	MMR	chr2:g.47804958G>T	exonic	NM_000179.3	c.3487G>T	p.Glu1163Ter	rs587779267	stopgain	Pathogenic	-	1
MSH6	MMR	chr2:g.47800078G>T	exonic	NM_000179.3	c.2095G>T	p.Glu699Ter	rs1553413470	stopgain	Likely_pathogenic	-	1
MSH6	MMR	chr2:g.47800533C>A	exonic	NM_000179.3	c.2550C>A	p.Tyr850Ter	rs374230313	stopgain	Pathogenic	-	1
MSH6	MMR	chr2:g.47800855C>T	exonic	NM_000179.3	c.2872C>T	p.Gln958Ter	rs1553414236	stopgain	Likely_pathogenic	-	1
MUTYH	BER	chr1:g.45334463G>A	exonic	NM_001048174.2	c.43C>T	p.Gln15Ter	rs768386527	stopgain	Pathogenic/Likely_pathogenic	-	1
MUTYH	BER	chr1:g.45331479G>A	exonic	NM_001048174.2	c.1180C>T	p.Gln394Ter	rs1437789978	stopgain	Pathogenic	-	1
MUTYH	BER	chr1:g.45331712G>A	exonic	NM_001048174.2	c.1051C>T	p.Gln351Ter	rs745910470	stopgain	Pathogenic	-	1
MUTYH	BER	chr1:g.45333138G>A	exonic	NM_001048174.2	c.337C>T	p.Gln113Ter	rs876659625	stopgain	Pathogenic	-	1
MUTYH	BER	chr1:g.45333168A>T	exonic	NM_001048174.2	c.307T>A	p.Trp103Arg	rs730881832	nonsynonymous SNV	Pathogenic/Likely_pathogenic	-	1
MUTYH	BER	chr1:g.45332310C>T	exonic	NM_001048174.2	c.705G>A	p.Trp235Ter	rs1338038953	stopgain	Pathogenic	-	1
MUTYH	BER	chr1:g.45332818C>T	exonic	NM_001048174.2	c.437G>A	p.Trp146Ter	rs1306473047	stopgain	Pathogenic	-	1
MUTYH	BER	chr1:g.45333321C>A	exonic	NM_001048174.2	c.268G>T	p.Glu90Ter	rs1553129892	stopgain	Pathogenic/Likely_pathogenic	-	1
MUTYH	BER	chr1:g.45333513G>C	exonic	NM_001048174.2	c.164C>G	p.Ser55Ter	rs370124822	stopgain	Pathogenic/Likely_pathogenic	-	1
NBN	HR	chr8:g.89953348G>A	exonic	NM_002485.5	c.1741C>T	p.Gln581Ter	rs1337679118	stopgain	Pathogenic/Likely_pathogenic	-	1
NBN	HR	chr8:g.89953672G>A	exonic	NM_002485.5	c.1417C>T	p.Gln473Ter	rs755805461	stopgain	Pathogenic	-	1
NBN	HR	chr8:g.89958760G>T	exonic	NM_002485.5	c.1089C>A	p.Tyr363Ter	rs121908974	stopgain	Pathogenic	-	1
NBN	HR	chr8:g.89953444T>A	exonic	NM_002485.5	c.1645A>T	p.Lys549Ter	rs1810540992	stopgain	Pathogenic	-	1
NBN	HR	chr8:g.89953536G>C	exonic	NM_002485.5	c.1553C>G	p.Ser518Ter	rs1060503480	stopgain	Pathogenic	-	1
NHEJ1	NHEJ	chr2:g.219157495A>G	exonic	NM_024782.3	c.367T>C	p.Cys123Arg	rs118204452	nonsynonymous SNV	Pathogenic	-	1
NTHL1	BER	chr16:g.2040196C>T	exonic	NM_002528.7	c.728G>A	p.Trp243Ter	rs1184801355	stopgain	Pathogenic	-	1
NTHL1	BER	chr16:g.2044746G>A	exonic	NM_002528.7	c.409C>T	p.Gln137Ter	rs758667255	stopgain	Pathogenic	-	1
NTHL1	BER	chr16:g.2043587C>T	exonic	NM_002528.7	c.665G>A	p.Trp222Ter	rs2084297946	stopgain	Pathogenic	-	1
PALB2	HR, FA	chr16:g.23603471G>T	exonic	NM_024675.4	c.3549C>A	p.Tyr1183Ter	rs118203998	stopgain	Pathogenic	-	1
PALB2	HR, FA	chr16:g.23607890G>C	exonic	NM_024675.4	c.3324C>G	p.Tyr1108Ter	rs1218512317	stopgain	Pathogenic	-	1
PALB2	HR, FA	chr16:g.23629831G>A	exonic	NM_024675.4	c.2323C>T	p.Gln775Ter	rs180177111	stopgain	Pathogenic	-	1
PALB2	HR, FA	chr16:g.23630080G>A	exonic	NM_024675.4	c.2074C>T	p.Gln692Ter	rs587776415	stopgain	Pathogenic	-	1
PALB2	HR, FA	chr16:g.23630235G>T	exonic	NM_024675.4	c.1919C>A	p.Ser640Ter	rs760094988	stopgain	Pathogenic	-	1
PALB2	HR, FA	chr16:g.23635536A>T	exonic	NM_024675.4	c.1010T>A	p.Leu337Ter	rs45494092	stopgain	Pathogenic	-	1
PALB2	HR, FA	chr16:g.23635834T>A	exonic	NM_024675.4	c.712A>T	p.Arg238Ter	rs779278389	stopgain	Pathogenic	-	1
PALB2	HR, FA	chr16:g.23637883G>A	exonic	NM_024675.4	c.178C>T	p.Gln60Ter	rs886039747	stopgain	Pathogenic/Likely_pathogenic	-	1
PALB2	HR, FA	chr16:g.23638105T>A	exonic	NM_024675.4	c.73A>T	p.Lys25Ter	rs1248579792	stopgain	Pathogenic	-	1
PALB2	HR, FA	chr16:g.23641157T>C	exonic	NM_024675.4	c.1A>G	p.Met1Val	rs879254144	startloss	Likely_pathogenic	-	1
PALB2	HR, FA	chr16:g.23621408G>A	exonic	NM_024675.4	c.3067C>T	p.Gln1023Ter	rs1555459386	stopgain	Pathogenic/Likely_pathogenic	-	1
PALB2	HR, FA	chr16:g.23634893A>T	exonic	NM_024675.4	c.1653T>A	p.Tyr551Ter	rs118203997	stopgain	Pathogenic/Likely_pathogenic	-	1
PALB2	HR, FA	chr16:g.23635288G>A	exonic	NM_024675.4	c.1258C>T	p.Gln420Ter	rs587782446	stopgain	Pathogenic	-	1
PALB2	HR, FA	chr16:g.23635864G>A	exonic	NM_024675.4	c.682C>T	p.Gln228Ter	rs1327399690	stopgain	Pathogenic	-	1
PALB2	HR, FA	chr16:g.23635519G>A	exonic	NM_024675.4	c.1027C>T	p.Gln343Ter	rs180177097	stopgain	Pathogenic	-	1
PCNA	NER, BER, DNA rep, MMR, DNA res	chr20:g.5117609C>G	exonic	NM_182649.2	c.443G>C	p.Cys148Ser	rs1274412848	nonsynonymous SNV	Likely_pathogenic	-	1
PMS2	MMR, FA	chr7:g.5986826T>A	exonic	NM_000535.7	c.1939A>T	p.Lys647Ter	rs201451115	stopgain	Pathogenic	-	1
PMS2	MMR, FA	chr7:g.6002470G>A	exonic	NM_000535.7	c.520C>T	p.Gln174Ter	rs1221485925	stopgain	Pathogenic	-	1
PMS2	MMR, FA	chr7:g.6003981C>A	exonic	NM_000535.7	c.241G>T	p.Glu81Ter	rs730881919	stopgain	Pathogenic/Likely_pathogenic	-	1
PMS2	MMR, FA	chr7:g.6005934C>A	exonic	NM_000535.7	c.121G>T	p.Glu41Ter	rs3209663	stopgain	Pathogenic	-	1
PMS2	MMR, FA	chr7:g.6005990G>T	exonic	NM_000535.7	c.65C>A	p.Ser22Ter	rs767028531	stopgain	Pathogenic	-	1
PMS2	MMR, FA	chr7:g.6009018A>C	exonic	NM_000535.7	c.2T>G	p.Met1Arg	rs587780059	startloss	Pathogenic	-	1
PMS2	MMR, FA	chr7:g.5987354G>A	exonic	NM_000535.7	c.1411C>T	p.Gln471Ter	rs63751228	stopgain	Pathogenic	-	1
PMS2	MMR, FA	chr7:g.5987504G>A	exonic	NM_000535.7	c.1261C>T	p.Arg421Ter	rs587778617	stopgain	Pathogenic	-	1
PMS2	MMR, FA	chr7:g.5992022A>C	exonic	NM_000535.7	c.939T>G	p.Tyr313Ter	rs1562651617	stopgain	Pathogenic	-	1
PMS2	MMR, FA	chr7:g.5995628G>C	exonic	NM_000535.7	c.809C>G	p.Ser270Ter	rs786201047	stopgain	Pathogenic	-	1
PMS2	MMR, FA	chr7:g.5997364G>T	exonic	NM_000535.7	c.765C>A	p.Tyr255Ter	rs573125799	stopgain	Pathogenic	-	1
PMS2	MMR, FA	chr7:g.5997399G>A	exonic	NM_000535.7	c.730C>T	p.Gln244Ter	rs1562671039	stopgain	Pathogenic	-	1
PMS2	MMR, FA	chr7:g.6009019T>G	exonic	NM_000535.7	c.1A>C	p.Met1Leu	rs587779333	startloss	Pathogenic	-	1
PMS2	MMR, FA	chr7:g.5986806A>T	exonic	NM_000535.7	c.1959T>A	p.Cys653Ter	rs1554297082	stopgain	Pathogenic	-	1
PMS2	MMR, FA	chr7:g.5999140C>A	exonic	NM_000535.7	c.673G>T	p.Glu225Ter	rs1562677770	stopgain	Pathogenic	-	1
PMS2	MMR, FA	chr7:g.5987417T>A	exonic	NM_000535.7	c.1348A>T	p.Lys450Ter	rs1060503142	stopgain	Pathogenic	-	1
POLE	NER, BER, DNA rep	chr12:g.132634323T>A	exonic	NM_006231.4	c.5867A>T	p.Glu1956Val	rs780843358	nonsynonymous SNV	Likely_pathogenic	-	1
POLH	FA	chr6:g.43587375C>T	exonic	NM_006502.3	c.376C>T	p.Gln126Ter	rs121908563	stopgain	Pathogenic	-	1
POLH	FA	chr6:g.43610596C>T	exonic	NM_006502.3	c.1117C>T	p.Gln373Ter	rs121908564	stopgain	Pathogenic	-	1
POLH	FA	chr6:g.43604620G>A	exonic	NM_006502.3	c.890G>A	p.Trp297Ter	rs1767079240	stopgain	Pathogenic	-	1
POLH	FA	chr6:g.43604646G>T	exonic	NM_006502.3	c.916G>T	p.Glu306Ter	rs121908562	stopgain	Pathogenic	-	1
POLK	FA	chr5:g.75590429G>A	exonic	NM_016218.6	c.1345G>A	p.Glu449Lys	rs1304454699	nonsynonymous SNV	Pathogenic	-	1
RAD50	HR, NHEJ	chr5:g.132588749C>T	exonic	NM_005732.4	c.1114C>T	p.Gln372Ter	rs104895046	stopgain	Pathogenic	-	1
RAD50	HR, NHEJ	chr5:g.132589745C>T	exonic	NM_005732.4	c.1360C>T	p.Gln454Ter	rs758641567	stopgain	Pathogenic	-	1
RAD50	HR, NHEJ	chr5:g.132603998C>T	exonic	NM_005732.4	c.2476C>T	p.Gln826Ter	rs1334882781	stopgain	Pathogenic	-	1
RAD50	HR, NHEJ	chr5:g.132604886G>T	exonic	NM_005732.4	c.2605G>T	p.Glu869Ter	rs764449224	stopgain	Pathogenic	-	1
RAD50	HR, NHEJ	chr5:g.132609340A>T	exonic	NM_005732.4	c.2980A>T	p.Lys994Ter	rs876660364	stopgain	Pathogenic/Likely_pathogenic	-	1
RAD50	HR, NHEJ	chr5:g.132616021C>T	exonic	NM_005732.4	c.3055C>T	p.Gln1019Ter	rs1233081327	stopgain	Pathogenic	-	1
RAD50	HR, NHEJ	chr5:g.132618277T>G	exonic	NM_005732.4	c.3372T>G	p.Tyr1124Ter	rs775069541	stopgain	Pathogenic	-	1
RAD50	HR, NHEJ	chr5:g.132642195C>A	exonic	NM_005732.4	c.3770C>A	p.Ser1257Ter	rs1060501933	stopgain	Likely_pathogenic	-	1
RAD50	HR, NHEJ	chr5:g.132595686C>T	exonic	NM_005732.4	c.2083C>T	p.Gln695Ter	rs777678214	stopgain	Pathogenic	-	1
RAD50	HR, NHEJ	chr5:g.132616016G>A	exonic	NM_005732.4	c.3050G>A	p.Trp1017Ter	rs1554099776	stopgain	Pathogenic	-	1
RAD50	HR, NHEJ	chr5:g.132595646C>A	exonic	NM_005732.4	c.2043C>A	p.Cys681Ter	rs1580997003	stopgain	Pathogenic	-	1
RAD50	HR, NHEJ	chr5:g.132609171G>T	exonic	NM_005732.4	c.2884G>T	p.Glu962Ter	rs1561647410	stopgain	Pathogenic	-	1
RAD50	HR, NHEJ	chr5:g.132609304A>T	exonic	NM_005732.4	c.2944A>T	p.Lys982Ter	rs1581004859	stopgain	Pathogenic	-	1
RAD51B	HR	chr14:g.67823627G>A	exonic	NM_133510.4	c.84G>A	p.Gln28=	rs764896402	synonymous SNV	Likely_pathogenic	-	1
RAD51C	HR, FA	chr17:g.58695189G>A	exonic	NM_058216.3	c.404G>A	p.Cys135Tyr	rs767796996	stopgain	Likely_pathogenic	-	1
RAD51C	HR, FA	chr17:g.58695190G>A	exonic;splicing	NM_058216.3	c.404+1G>A	p.Trp135Ter	rs1555593939	stopgain	Likely_pathogenic	-	1
RAD51C	HR, FA	chr17:g.58696790A>T	exonic	NM_058216.3	c.502A>T	p.Arg168Ter	rs587781490	stopgain	Pathogenic	-	1
RAD51C	HR, FA	chr17:g.58703316C>G	exonic	NM_058216.3	c.692C>G	p.Ser231Ter	rs1060502588	stopgain	Pathogenic	-	1
RNASEH2B	DNA rep	chr13:g.50910134G>C	exonic	NM_024570.4	c.58G>C	p.Val20Leu	rs1028530418	nonsynonymous SNV	Likely_pathogenic	-	1
RNASEH2B	DNA rep	chr13:g.50948019T>C	exonic	NM_024570.4	c.649T>C	p.Ser217Pro	rs778933609	nonsynonymous SNV	Likely_pathogenic	-	1
RNASEH2C	DNA rep	chr11:g.65720062G>A	exonic	NM_032193.4	c.451C>T	p.Pro151Ser	rs78464826	nonsynonymous SNV	Pathogenic	-	1
SLX4	FA	chr16:g.3589053G>A	exonic	NM_032444.4	c.4585C>T	p.Gln1529Ter	rs1237224833	stopgain	Likely_pathogenic	-	1
SLX4	FA	chr16:g.3596384G>A	exonic	NM_032444.4	c.1693C>T	p.Gln565Ter	rs1046422222	stopgain	Likely_pathogenic	-	1
TP53	DNA response	chr17:g.7670699C>T	exonic	NM_000546.6	c.1010G>A	p.Arg337His	rs121912664	nonsynonymous SNV	Pathogenic/Likely_pathogenic	-	1
TP53	DNA response	chr17:g.7673776G>A	exonic	NM_000546.6	c.844C>T	p.Arg282Trp	rs28934574	nonsynonymous SNV	Pathogenic/Likely_pathogenic	-	1
TP53	DNA response	chr17:g.7673802C>A	exonic	NM_000546.6	c.818G>T	p.Arg273Leu	rs28934576	nonsynonymous SNV	Pathogenic	-	1
TP53	DNA response	chr17:g.7673806C>T	exonic	NM_000546.6	c.814G>A	p.Val272Met	rs121912657	nonsynonymous SNV	Pathogenic	-	1
TP53	DNA response	chr17:g.7674221G>A	exonic	NM_000546.6	c.742C>T	p.Arg248Trp	rs121912651	nonsynonymous SNV	Pathogenic	-	1
TP53	DNA response	chr17:g.7674238C>T	exonic	NM_000546.6	c.725G>A	p.Cys242Tyr	rs121912655	nonsynonymous SNV	Pathogenic	-	1
TP53	DNA response	chr17:g.7674241G>A	exonic	NM_000546.6	c.722C>T	p.Ser241Phe	rs28934573	nonsynonymous SNV	Likely_pathogenic	-	1
TP53	DNA response	chr17:g.7676040C>A	exonic	NM_000546.6	c.329G>T	p.Arg110Leu	rs11540654	nonsynonymous SNV	Pathogenic/Likely_pathogenic	-	1
TP53	DNA response	chr17:g.7673824C>A	exonic	NM_000546.6	c.796G>T	p.Gly266Ter	rs1057519990	stopgain	Pathogenic	-	1
TP53	DNA response	chr17:g.7674870C>A	exonic	NM_000546.6	c.661G>T	p.Glu221Ter	rs786201592	stopgain	Pathogenic	-	1
TP53	DNA response	chr17:g.7674893C>T	exonic	NM_000546.6	c.638G>A	p.Arg213Gln	rs587778720	nonsynonymous SNV	Pathogenic	-	1
TP53	DNA response	chr17:g.7675085C>A	exonic	NM_000546.6	c.527G>T	p.Cys176Phe	rs786202962	nonsynonymous SNV	Likely_pathogenic	-	1
TP53	DNA response	chr17:g.7675211A>C	exonic	NM_000546.6	c.401T>G	p.Phe134Cys	rs780442292	nonsynonymous SNV	Likely_pathogenic	-	1
TP53	DNA response	chr17:g.7673767C>T	exonic	NM_000546.6	c.853G>A	p.Glu285Lys	rs112431538	nonsynonymous SNV	Pathogenic/Likely_pathogenic	-	1
TP53	DNA response	chr17:g.7673780T>A	exonic	NM_000546.6	c.840A>T	p.Arg280Ser	rs1567547687	nonsynonymous SNV	Pathogenic	-	1
TP53	DNA response	chr17:g.7674227T>C	exonic	NM_000546.6	c.736A>G	p.Met246Val	rs483352695	nonsynonymous SNV	Pathogenic	-	1
TP53	DNA response	chr17:g.7674953T>G	exonic	NM_000546.6	c.578A>C	p.His193Pro	rs786201838	nonsynonymous SNV	Pathogenic	-	1
TP53	DNA response	chr17:g.7675077G>A	exonic	NM_000546.6	c.535C>T	p.His179Tyr	rs587780070	nonsynonymous SNV	Pathogenic/Likely_pathogenic	-	1
TP53	DNA response	chr17:g.7675124T>C	exonic	NM_000546.6	c.488A>G	p.Tyr163Cys	rs148924904	nonsynonymous SNV	Pathogenic	-	1
TP53	DNA response	chr17:g.7675161G>A	exonic	NM_000546.6	c.451C>T	p.Pro151Ser	rs28934874	nonsynonymous SNV	Pathogenic/Likely_pathogenic	-	1
XPA	NER	chr9:g.97689575A>T	exonic	NM_000380.4	c.348T>A	p.Tyr116Ter	rs104894134	stopgain	Pathogenic	-	1
XPC	NER	chr3:g.14148846C>A	exonic	NM_004628.5	c.2218G>T	p.Glu740Ter	rs770308917	stopgain	Pathogenic/Likely_pathogenic	-	1
XPC	NER	chr3:g.14156474G>A	exonic	NM_004628.5	c.1894C>T	p.Gln632Ter	rs3731139	stopgain	Pathogenic	-	1
XPC	NER	chr3:g.14158206G>C	exonic	NM_004628.5	c.1677C>G	p.Tyr559Ter	rs767569346	stopgain	Pathogenic	-	1
XPC	NER	chr3:g.14178568T>A	exonic	NM_004628.5	c.1A>T	p.Met1Leu	rs763678756	startloss	Likely_pathogenic	-	1
XPC	NER	chr3:g.14158179A>T	exonic	NM_004628.5	c.1704T>A	p.Tyr568Ter	rs1695999145	stopgain	Pathogenic	-	1
XRCC4	NHEJ	chr5:g.83203697A>T	exonic	NM_003401.5	c.628A>T	p.Lys210Ter	rs991596636	stopgain	Likely_pathogenic	-	1
Total carriers										147	3846
