# Supplementary material for: Pathogenic variants in human DNA damage repair genes mostly arose after the latest human out-of-Africa migration
Source: Front Genet. 2024 Jun 14;15:1408952. doi: 10.3389/fgene.2024.1408952 (PMC11211533; doi:10.3389/fgene.2024.1408952)
Supplement: Supplementary file 3 [file Table9.XLSX]

## Sheet: Sheet1
Table S9. Comparison of ancient BRCA PVs with African BRCA PVs*
Ancient shared PVs			African PVs (Friebel et al. 2019)
BRCA1	BRCA2		BRCA1	BRCA2
c.34C>T	c.3G>A		c.36_39del	c.73G>T
c.181T>G	c.92G>A		c.37_40del	c.93G>A
c.514C>T	c.772C>T		c.116G>T	c.263_263del
c.962G>A	c.2224C>T		c.133_134del	c.443_444del
c.1687C>T	c.3607C>T		c.182G>A	c.491T>A
c.2338C>T	c.4327C>T		c.190T>G	c.518del
c.3403C>T	c.5251C>T		c.303T>G	c.595_598del
c.4573C>T	c.5773C>T		c.368del	c.898_899dup
c.4675G>A	c.5992C>T		c.391A>T	c.1066del
c.4834C>T	c.6952C>T		c.815_824dup	c.1103C>G
c.5095C>T	c.7115C>G**		c.822T>A	c.1205del
c.5096G>A	c.7480C>T		c.838dup	c.1705_1706del
c.5444G>A	c.7558C>T		c.1155G>A	c.1736T>G
c.5497G>A	c.7615C>T		c.1204del	c.1765del
c.5503C>T	c.7757G>A		c.1277C>G	c.1887_1893del
	c.7878G>A		c.1386_1386del	c.1943C>G
	c.8009C>T**		c.1623dup	c.2099T>G
	c.8377G>A		c.1636_1654del	c.2380dup
	c.8754G>A		c.1713_1717del	c.2402_2412del
	c.9117G>A		c.1949_1950del	c.2808_2811del
	c.9154C>T		c.1953_1954ins	c.2858del
	c.9294C>G		c.2017G>T	c.2957_2958insG
	c.9382C>T		c.2192_2196del	c.3009del
			c.2197G>T	c.3036del
			c.2214_2214del	c.3407_3408ins(100)
			c.2299_2299del	c.3458del
			c.2307_2313del	c.3682_3685del
			c.2341G>T	c.3866_3868dup
			c.2389_2390del	c.3920_3941del
			c.2618C>G	c.3967A>T
			c.2686dup	c.4000_4001del
			c.2688dup	c.4127_4130del
			c.2740_2750del	c.4211_4215del
			c.2766del	c.4211del
			c.2915_2915del	c.4325C>A
			c.2990del	c.4456_4459del
			c.3108del	c.4552del
			c.3205del	c.4912A>T
			c.3268C>T	c.4930_4937del
			c.3286_3286del	c.5197_5198del
			c.3365_3366del	c.5241_5242insTA
			c.3412G>T	c.5286T>G
			c.3635C>G	c.5353_5354del
			c.3637_3638del	c.5616_5620del
			c.3765del	c.5616del
			c.3766dup	c.5692del
			c.3868A>T	c.5750C>A
			c.4069G>T	c.5771_5774del
			c.4122_4123del	c.5851_5852insAA
			c.4240dup	c.6124C>T
			c.4493del	c.6145del
			c.4603G>T	c.6155C>G
			c.4611_4612insG	c.6448dup
			c.4945_4947delinsTTTT	c.6462T>G
			c.4986+6T>C	c.6531_6534del
			c.4992C>T	c.6600_6601del
			c.5154G>T	c.7024C>T
			c.5324T>G	c.7115C>G
			c.5350del	c.7371del
			c.5387C>A	c.7517dup
			c.5453A>G	c.7624dup
				c.7847_7847del
				c.7900del
				c.8009C>T
				c.8143A>T
				c.8301del
				c.8314G>T
				c.8777T>A
				c.8789_8789del
				c.8817_8820del
				c.9139C>T
				c.9286dup
				c.9331G>T
* from Friebel et al. 2019
**bold BRCA2 PVs: shared between ancient humans and African
