# Supplementary material for: Pathogenic variants in human DNA damage repair genes mostly arose after the latest human out-of-Africa migration
Source: Front Genet. 2024 Jun 14;15:1408952. doi: 10.3389/fgene.2024.1408952 (PMC11211533; doi:10.3389/fgene.2024.1408952)
Supplement: Supplementary file 5 [file Table4.XLSX]

## Sheet: Sheet1
Table S4. List of 174 DDR PVs shared between African and non-African
Gene	Pathway*	HGVSg	Func.refGene	RefSeq ID (cDNA)	HGVSc	HGVSp	dbSNP(155)	Variation type	ClinVar classification	No. carriers**
										Africans	non-Africans
ATM	HR	chr11:g.108227626T>C	exonic	NM_000051.4	c.2T>C	p.Met1Thr	rs786203606	startloss	Pathogenic/Likely_pathogenic	1	1
ATM	HR	chr11:g.108332886G>A	exonic	NM_000051.4	c.7913G>A	p.Trp2638Ter	rs377349459	stopgain	Pathogenic/Likely_pathogenic	7	2
ATM	HR	chr11:g.108250834C>T	exonic	NM_000051.4	c.1369C>T	p.Arg457Ter	rs749036865	stopgain	Pathogenic	1	2
ATM	HR	chr11:g.108245000C>T	exonic	NM_000051.4	c.875C>T	p.Pro292Leu	rs747727055	nonsynonymous SNV	Pathogenic/Likely_pathogenic	1	3
ATM	HR	chr11:g.108253938C>T	exonic	NM_000051.4	c.2023C>T	p.Gln675Ter	rs777849257	stopgain	Pathogenic/Likely_pathogenic	1	3
ATM	HR	chr11:g.108365359C>T	exonic	NM_000051.4	c.9022C>T	p.Arg3008Cys	rs587782292	nonsynonymous SNV	Pathogenic/Likely_pathogenic	1	4
ATM	HR	chr11:g.108365476C>T	exonic	NM_000051.4	c.9139C>T	p.Arg3047Ter	rs121434219	stopgain	Pathogenic	1	4
ATM	HR	chr11:g.108304801C>T	exonic	NM_000051.4	c.5623C>T	p.Arg1875Ter	rs376603775	stopgain	Pathogenic	1	7
ATM	HR	chr11:g.108345818C>T	exonic	NM_000051.4	c.8494C>T	p.Arg2832Cys	rs587779872	nonsynonymous SNV	Pathogenic/Likely_pathogenic	3	8
ATM	HR	chr11:g.108335105T>C	exonic	NM_000051.4	c.8147T>C	p.Val2716Ala	rs587782652	nonsynonymous SNV	Pathogenic/Likely_pathogenic	1	10
ATR	FA, DNA res	chr3:g.142496408G>A	exonic	NM_001184.4	c.5851C>T	p.Arg1951Ter	rs758234545	stopgain	Pathogenic	2	1
BARD1	HR	chr2:g.214792327G>A	exonic	NM_000465.4	c.334C>T	p.Arg112Ter	rs758972589	stopgain	Pathogenic	3	1
BARD1	HR	chr2:g.214769242C>T	exonic	NM_000465.4	c.1385G>A	p.Trp462Ter	rs1213894295	stopgain	Pathogenic	1	1
BARD1	HR	chr2:g.214752472G>C	exonic	NM_000465.4	c.1652C>G	p.Ser551Ter	rs587781707	stopgain	Pathogenic/Likely_pathogenic	1	4
BARD1	HR	chr2:g.214780658G>A	exonic	NM_000465.4	c.1216C>T	p.Arg406Ter	rs377153250	stopgain	Pathogenic/Likely_pathogenic	2	7
BARD1	HR	chr2:g.214730491G>A	exonic	NM_000465.4	c.1921C>T	p.Arg641Ter	rs587781948	stopgain	Pathogenic	4	9
BIVM-ERCC5	NER	chr13:g.102872397G>T	exonic	NM_000123.4	c.2878G>T	p.Glu960Ter	rs121434570	stopgain	Pathogenic	1	6
BIVM-ERCC5	NER	chr13:g.102866765C>T	exonic	NM_000123.4	c.2453C>T	p.Ala818Val	rs774078839	nonsynonymous SNV	Likely_pathogenic	1	13
BIVM-ERCC5	NER	chr13:g.102875580G>T	exonic	NM_000123.4	c.3238G>T	p.Gly1080Ter	rs9514067	stopgain	Likely_pathogenic	1	40
BLM	HR, FA	chr15:g.90784953C>T	exonic	NM_000057.4	c.2695C>T	p.Arg899Ter	rs587779884	stopgain	Pathogenic/Likely_pathogenic	1	18
BRCA1	HR, FA	chr17:g.43057078G>A	exonic	NM_007294.4	c.5251C>T	p.Arg1751Ter	rs80357123	stopgain	Pathogenic	1	2
BRCA1	HR, FA	chr17:g.43091924G>A	exonic	NM_007294.4	c.3607C>T	p.Arg1203Ter	rs62625308	stopgain	Pathogenic	1	4
BRCA1	HR, FA	chr17:g.43082434G>A	exonic	NM_007294.4	c.4327C>T	p.Arg1443Ter	rs41293455	stopgain	Pathogenic	1	7
BRCA2	HR, FA	chr13:g.32394814C>T	exonic	NM_000059.4	c.9382C>T	p.Arg3128Ter	rs80359212	stopgain	Pathogenic	6	1
BRCA2	HR, FA	chr13:g.32337458G>T	exonic	NM_000059.4	c.3103G>T	p.Glu1035Ter	rs80358556	stopgain	Pathogenic	1	1
BRCA2	HR, FA	chr13:g.32338140C>G	exonic	NM_000059.4	c.3785C>G	p.Ser1262Ter	rs80358620	stopgain	Pathogenic	1	1
BRCA2	HR, FA	chr13:g.32363211C>T	exonic	NM_000059.4	c.8009C>T	p.Ser2670Leu	rs80359035	nonsynonymous SNV	Pathogenic/Likely_pathogenic	1	1
BRCA2	HR, FA	chr13:g.32354916G>T	exonic	NM_000059.4	c.7063G>T	p.Glu2355Ter	rs200078639	stopgain	Pathogenic	1	2
BRCA2	HR, FA	chr13:g.32356550C>T	exonic	NM_000059.4	c.7558C>T	p.Arg2520Ter	rs80358981	stopgain	Pathogenic	2	3
BRCA2	HR, FA	chr13:g.32394726C>G	exonic	NM_000059.4	c.9294C>G	p.Tyr3098Ter	rs80359200	stopgain	Pathogenic	1	3
BRCA2	HR, FA	chr13:g.32337185A>T	exonic	NM_000059.4	c.2830A>T	p.Lys944Ter	rs80358533	stopgain	Pathogenic	1	3
BRCA2	HR, FA	chr13:g.32338277G>T	exonic	NM_000059.4	c.3922G>T	p.Glu1308Ter	rs80358638	stopgain	Pathogenic	1	7
BRIP1	HR, FA	chr17:g.61849152G>A	exonic	NM_032043.3	c.484C>T	p.Arg162Ter	rs747604569	stopgain	Pathogenic/Likely_pathogenic	2	1
BRIP1	HR, FA	chr17:g.61793698C>A	exonic	NM_032043.3	c.1372G>T	p.Glu458Ter	rs587780228	stopgain	Pathogenic	3	2
BRIP1	HR, FA	chr17:g.61801348C>G	exonic	NM_032043.3	c.1045G>C	p.Ala349Pro	rs149364097	nonsynonymous SNV	Pathogenic/Likely_pathogenic	6	3
BRIP1	HR, FA	chr17:g.61859808G>A	exonic	NM_032043.3	c.193C>T	p.Gln65Ter	rs575595017	stopgain	Pathogenic/Likely_pathogenic	1	3
BRIP1	HR, FA	chr17:g.61780893G>A	exonic	NM_032043.3	c.1741C>T	p.Arg581Ter	rs780020495	stopgain	Pathogenic/Likely_pathogenic	1	4
BRIP1	HR, FA	chr17:g.61780325G>T	exonic	NM_032043.3	c.1871C>A	p.Ser624Ter	rs587781321	stopgain	Pathogenic	3	6
CHEK2	DNA response	chr22:g.28696985G>T	exonic	NM_007194.4	c.1011C>A	p.Tyr337Ter	rs760502479	stopgain	Pathogenic	1	1
CHEK2	DNA response	chr22:g.28689167C>A	exonic	NM_007194.4	c.1510G>T	p.Glu504Ter	rs587782489	stopgain	Likely_pathogenic	1	14
CHEK2	DNA response	chr22:g.28725338T>C	exonic	NM_007194.4	c.349A>G	p.Arg117Gly	rs28909982	nonsynonymous SNV	Pathogenic/Likely_pathogenic	1	38
DCLRE1C	NHEJ	chr10:g.14945110G>A	exonic	NM_001033855.3	c.241C>T	p.Arg81Ter	rs121908156	stopgain	Pathogenic	1	8
DDB2	NER	chr11:g.47238000C>A	exonic	NM_000107.3	c.1187C>A	p.Ser396Ter	rs781655324	stopgain	Pathogenic	1	1
ERCC2	NER	chr19:g.45368655C>T	exonic	NM_000400.4	c.335G>A	p.Arg112His	rs121913020	nonsynonymous SNV	Pathogenic	3	6
ERCC2	NER	chr19:g.45352580G>A	exonic	NM_000400.4	c.1972C>T	p.Arg658Cys	rs121913021	nonsynonymous SNV	Pathogenic	4	10
ERCC2	NER	chr19:g.45365053G>A	exonic	NM_000400.4	c.466C>T	p.Arg156Ter	rs151235136	stopgain	Pathogenic	4	12
ERCC2	NER	chr19:g.45352235G>A	exonic	NM_000400.4	c.2164C>T	p.Arg722Trp	rs121913026	nonsynonymous SNV	Pathogenic	8	15
ERCC2	NER	chr19:g.45352802G>A	exonic	NM_000400.4	c.1846C>T	p.Arg616Trp	rs121913024	nonsynonymous SNV	Pathogenic	4	15
ERCC2	NER	chr19:g.45352352G>A	exonic	NM_000400.4	c.2047C>T	p.Arg683Trp	rs41556519	nonsynonymous SNV	Pathogenic/Likely_pathogenic	2	17
ERCC2	NER	chr19:g.45352801C>G	exonic	NM_000400.4	c.1847G>C	p.Arg616Pro	rs376556895	nonsynonymous SNV	Pathogenic	4	48
ERCC3	NER	chr2:g.127286772G>A	exonic	NM_000122.2	c.1273C>T	p.Arg425Ter	rs121913047	stopgain	Pathogenic	1	3
ERCC3	NER	chr2:g.127280620G>A	exonic	NM_000122.2	c.1354C>T	p.Arg452Ter	rs150954655	stopgain	Likely_pathogenic	23	6
ERCC3	NER	chr2:g.127271348G>A	exonic	NM_000122.2	c.1933C>T	p.Arg645Ter	rs1404157087	stopgain	Likely_pathogenic	1	7
ERCC4	NER, FA	chr16:g.13926751G>A	exonic	NM_005236.3	c.579G>A	p.Trp193Ter	rs753325454	stopgain	Pathogenic	24	2
ERCC4	NER, FA	chr16:g.13935697C>T	exonic	NM_005236.3	c.1765C>T	p.Arg589Trp	rs147105770	nonsynonymous SNV	Pathogenic/Likely_pathogenic	5	22
ERCC6	NER	chr10:g.49472461G>A	exonic	NM_000124.4	c.2839C>T	p.Arg947Ter	rs906755254	stopgain	Pathogenic/Likely_pathogenic	6	1
ERCC6	NER	chr10:g.49458898G>A	exonic	NM_000124.4	c.4399C>T	p.Arg1467Ter	rs762976316	stopgain	Likely_pathogenic	2	3
ERCC6	NER	chr10:g.49482809G>A	exonic	NM_000124.4	c.2047C>T	p.Arg683Ter	rs121917904	stopgain	Pathogenic/Likely_pathogenic	1	9
ERCC6	NER	chr10:g.49482689G>A	exonic	NM_000124.4	c.2167C>T	p.Gln723Ter	rs151242354	stopgain	Pathogenic	5	26
ERCC6	NER	chr10:g.49493118T>A	exonic	NM_000124.4	c.1820A>T	p.Lys607Met	rs200832611	nonsynonymous SNV	Likely_pathogenic	1	26
ERCC8	NER	chr5:g.60918364G>C	exonic	NM_000082.4	c.300C>G	p.Tyr100Ter	rs143367518	stopgain	Pathogenic	2	6
ERCC8	NER	chr5:g.60944972C>A	exonic	NM_000082.4	c.37G>T	p.Glu13Ter	rs121434324	stopgain	Pathogenic	1	25
FANCA	FA	chr16:g.89749805C>T	exonic	NM_000135.4	c.3164G>A	p.Arg1055Gln	rs1429943036	nonsynonymous SNV	Pathogenic	1	1
FANCA	FA	chr16:g.89769993C>A	exonic	NM_000135.4	c.2348G>T	p.Gly783Val	rs935069258	nonsynonymous SNV	Pathogenic	1	1
FANCA	FA	chr16:g.89767185G>A	exonic	NM_000135.4	c.2557C>T	p.Arg853Ter	rs752160950	stopgain	Pathogenic/Likely_pathogenic	2	2
FANCA	FA	chr16:g.89740015G>A	exonic	NM_000135.4	c.3913C>T	p.Leu1305Phe	rs753700179	nonsynonymous SNV	Likely_pathogenic	2	3
FANCA	FA	chr16:g.89815912G>A	exonic	NM_000135.4	c.154C>T	p.Arg52Ter	rs773159223	stopgain	Pathogenic	1	3
FANCA	FA	chr16:g.89816615T>C	exonic	NM_000135.4	c.1A>G	p.Met1Val	rs772751654	startloss	Pathogenic	1	3
FANCA	FA	chr16:g.89739517G>A	exonic	NM_000135.4	c.3971C>T	p.Pro1324Leu	rs182657062	nonsynonymous SNV	Pathogenic/Likely_pathogenic	1	4
FANCA	FA	chr16:g.89749806G>A	exonic	NM_000135.4	c.3163C>T	p.Arg1055Trp	rs753063086	nonsynonymous SNV	Pathogenic/Likely_pathogenic	5	5
FANCA	FA	chr16:g.89791459G>A	exonic	NM_000135.4	c.1303C>T	p.Arg435Cys	rs148473140	nonsynonymous SNV	Pathogenic/Likely_pathogenic	2	7
FANCA	FA	chr16:g.89746890T>C	exonic	NM_000135.4	c.3349A>G	p.Arg1117Gly	rs149277003	nonsynonymous SNV	Pathogenic	2	8
FANCA	FA	chr16:g.89816614A>G	exonic	NM_000135.4	c.2T>C	p.Met1Thr	rs769479800	startloss	Pathogenic	3	10
FANCA	FA	chr16:g.89816615T>A	exonic	NM_000135.4	c.1A>T	p.Met1Leu	rs772751654	startloss	Pathogenic/Likely_pathogenic	1	13
FANCA	FA	chr16:g.89799197C>A	exonic	NM_000135.4	c.862G>T	p.Glu288Ter	rs148100796	stopgain	Pathogenic	3	20
FANCA	FA	chr16:g.89761949C>T	exonic	NM_000135.4	c.2852G>A	p.Arg951Gln	rs755922289	nonsynonymous SNV	Pathogenic/Likely_pathogenic	1	23
FANCA	FA	chr16:g.89746848T>C	exonic	NM_000135.4	c.3391A>G	p.Thr1131Ala	rs574034197	nonsynonymous SNV	Pathogenic/Likely_pathogenic	1	24
FANCC	FA	chr9:g.95111483G>A	exonic	NM_000136.3	c.1309C>T	p.Gln437Ter	rs944083227	stopgain	Likely_pathogenic	1	1
FANCC	FA	chr9:g.95111630C>A	exonic	NM_000136.3	c.1162G>T	p.Gly388Ter	rs371897078	stopgain	Pathogenic/Likely_pathogenic	1	3
FANCC	FA	chr9:g.95101742G>A	exonic	NM_000136.3	c.1642C>T	p.Arg548Ter	rs104886457	stopgain	Pathogenic/Likely_pathogenic	2	22
FANCC	FA	chr9:g.95150056G>A	exonic	NM_000136.3	c.553C>T	p.Arg185Ter	rs121917783	stopgain	Pathogenic	2	26
FANCD2	FA	chr3:g.10065974C>T	exonic	NM_001018115.3	c.2380C>T	p.Arg794Ter	rs755350165	stopgain	Pathogenic	5	2
FANCD2	FA	chr3:g.10092220C>T	exonic	NM_001018115.3	c.3817C>T	p.Arg1273Ter	rs745930696	stopgain	Likely_pathogenic	1	4
FANCD2	FA	chr3:g.10041684C>T	exonic	NM_001018115.3	c.757C>T	p.Arg253Ter	rs374328858	stopgain	Pathogenic	1	5
FANCD2	FA	chr3:g.10087255G>T	exonic	NM_001018115	c.3457G>T	p.Glu1153Ter	rs771375235	stopgain	Pathogenic	2	145
FANCE	FA	chr6:g.35455919C>T	exonic	NM_021922.3	c.421C>T	p.Arg141Ter	rs121434506	stopgain	Pathogenic	1	4
FANCG	FA	chr9:g.35076861G>A	exonic	NM_004629.2	c.787C>T	p.Gln263Ter	rs149721361	stopgain	Pathogenic	1	1
FANCG	FA	chr9:g.35074489G>A	exonic	NM_004629.2	c.1642C>T	p.Arg548Ter	rs779834525	stopgain	Pathogenic	2	5
FANCG	FA	chr9:g.35076442G>A	exonic	NM_004629.2	c.1066C>T	p.Gln356Ter	rs121434426	stopgain	Pathogenic	1	29
FANCI	FA	chr15:g.89290231C>T	exonic	NM_001113378.2	c.1840C>T	p.Arg614Ter	rs551399966	stopgain	Pathogenic	4	3
FANCI	FA	chr15:g.89281249T>A	exonic	NM_001113378.2	c.1461T>A	p.Tyr487Ter	rs769248873	stopgain	Pathogenic	2	8
FANCM	FA	chr14:g.45137239C>T	exonic	NM_020937.4	c.679C>T	p.Gln227Ter	rs1209536013	stopgain	Pathogenic	1	1
FANCM	FA	chr14:g.45164554C>T	exonic	NM_020937.4	c.1777C>T	p.Arg593Ter	rs773014744	stopgain	Pathogenic	5	2
FANCM	FA	chr14:g.45167040C>T	exonic	NM_020937.4	c.1879C>T	p.Arg627Ter	rs374626826	stopgain	Pathogenic/Likely_pathogenic	2	2
GTF2H5	NER	chr6:g.158192107C>T	exonic	NM_207118.3	c.166C>T	p.Arg56Ter	rs121434364	stopgain	Pathogenic	2	9
LIG1	NER, BER, DNA rep, MMR	chr19:g.48127920C>A	exonic	NM_000234.3	c.1922G>T	p.Arg641Leu	rs34087182	nonsynonymous SNV	Pathogenic	1	5
LIG3	BER	chr17:g.34983091G>A	exonic	NM_013975.4	c.86G>A	p.Trp29Ter	rs750089034	stopgain	Pathogenic	1	2
LIG4	NHEJ	chr13:g.108210436C>T	exonic	NM_206937.2	c.833G>A	p.Arg278His	rs104894421	nonsynonymous SNV	Pathogenic	1	4
LIG4	NHEJ	chr13:g.108208829G>A	exonic	NM_206937.2	c.2440C>T	p.Arg814Ter	rs104894419	stopgain	Pathogenic/Likely_pathogenic	2	32
MLH1	MMR, FA	chr3:g.37048973C>T	exonic	NM_000249.4	c.2059C>T	p.Arg687Trp	rs63751275	nonsynonymous SNV	Pathogenic	2	5
MRE11	HR, NHEJ	chr11:g.94447231G>A	exonic	NM_005591.4	c.1771C>T	p.Gln591Ter	rs1215450873	stopgain	Pathogenic	1	1
MRE11	HR, NHEJ	chr11:g.94467821G>A	exonic	NM_005591.4	c.1090C>T	p.Arg364Ter	rs371077728	stopgain	Pathogenic	2	16
MRE11	HR, NHEJ	chr11:g.94447288G>A	exonic	NM_005591.4	c.1714C>T	p.Arg572Ter	rs137852761	stopgain	Pathogenic/Likely_pathogenic	2	24
MSH2	MMR	chr2:g.47414418G>A	exonic	NM_000251.3	c.942G>A	p.Gln314=	rs587779197	synonymous SNV	Pathogenic	1	5
MSH3	MMR	chr5:g.80654863C>T	exonic	NM_002439.5	c.136C>T	p.Gln46Ter	rs779180469	stopgain	Pathogenic	2	1
MSH3	MMR	chr5:g.80768950C>T	exonic	NM_002439.5	c.2200C>T	p.Arg734Ter	rs770330684	stopgain	Pathogenic	2	1
MSH3	MMR	chr5:g.80768929C>T	exonic	NM_002439.5	c.2179C>T	p.Arg727Ter	rs376667075	stopgain	Pathogenic	3	3
MSH3	MMR	chr5:g.80725472C>T	exonic	NM_002439.5	c.1360C>T	p.Arg454Ter	rs539295465	stopgain	Pathogenic	3	5
MSH3	MMR	chr5:g.80665358C>T	exonic	NM_002439.5	c.574C>T	p.Gln192Ter	rs374133543	stopgain	Pathogenic	2	8
MSH6	MMR	chr2:g.47803449C>T	exonic	NM_000179.3	c.3202C>T	p.Arg1068Ter	rs63749843	stopgain	Pathogenic	2	1
MSH6	MMR	chr2:g.47798875C>T	exonic	NM_000179.3	c.892C>T	p.Arg298Ter	rs146816935	stopgain	Pathogenic	1	2
MSH6	MMR	chr2:g.47800889A>G	exonic	NM_000179.3	c.2906A>G	p.Tyr969Cys	rs63749919	nonsynonymous SNV	Likely_pathogenic	1	3
MSH6	MMR	chr2:g.47803473C>T	exonic	NM_000179.3	c.3226C>T	p.Arg1076Cys	rs63750617	nonsynonymous SNV	Likely_pathogenic	1	24
MUTYH	BER	chr1:g.45332252T>C	exonic	NM_001048174.2	c.763A>G	p.Met255Val	rs876659676	nonsynonymous SNV	Pathogenic/Likely_pathogenic	2	1
MUTYH	BER	chr1:g.45332215G>A	exonic	NM_001048174.2	c.800C>T	p.Pro267Leu	rs374950566	nonsynonymous SNV	Pathogenic/Likely_pathogenic	1	4
MUTYH	BER	chr1:g.45333472G>A	exonic	NM_001048174.2	c.205C>T	p.Arg69Ter	rs138775799	stopgain	Pathogenic	3	5
MUTYH	BER	chr1:g.45332457C>T	exonic	NM_001048174.2	c.638G>A	p.Arg213Gln	rs1060501346	nonsynonymous SNV	Likely_pathogenic	1	6
MUTYH	BER	chr1:g.45332446G>A	exonic	NM_001048174.2	c.649C>T	p.Arg217Cys	rs200495564	nonsynonymous SNV	Pathogenic	4	20
MUTYH	BER	chr1:g.45332445C>T	exonic	NM_001048174.2	c.650G>A	p.Arg217His	rs140342925	nonsynonymous SNV	Pathogenic/Likely_pathogenic	2	31
MUTYH	BER	chr1:g.45332803T>C	exonic	NM_001048174.2	c.452A>G	p.Tyr151Cys	rs34612342	nonsynonymous SNV	Pathogenic/Likely_pathogenic	24	570
MUTYH	BER	chr1:g.45331556C>T	exonic	NM_001048174.2	c.1103G>A	p.Gly368Asp	rs36053993	nonsynonymous SNV	Pathogenic/Likely_pathogenic	55	1134
PALB2	HR, FA	chr16:g.23629768C>A	exonic	NM_024675.4	c.2386G>T	p.Gly796Ter	rs180177112	stopgain	Pathogenic/Likely_pathogenic	1	1
PALB2	HR, FA	chr16:g.23634913C>A	exonic	NM_024675.4	c.1633G>T	p.Glu545Ter	rs180177103	stopgain	Pathogenic	1	1
PALB2	HR, FA	chr16:g.23636122T>A	exonic	NM_024675.4	c.424A>T	p.Lys142Ter	rs587782005	stopgain	Pathogenic	1	2
PALB2	HR, FA	chr16:g.23603471G>C	exonic	NM_024675.4	c.3549C>G	p.Tyr1183Ter	rs118203998	stopgain	Pathogenic/Likely_pathogenic	1	3
PALB2	HR, FA	chr16:g.23607958G>A	exonic	NM_024675.4	c.3256C>T	p.Arg1086Ter	rs587776527	stopgain	Pathogenic/Likely_pathogenic	1	4
PALB2	HR, FA	chr16:g.23637865G>A	exonic	NM_024675.4	c.196C>T	p.Gln66Ter	rs180177083	stopgain	Pathogenic/Likely_pathogenic	1	4
PALB2	HR, FA	chr16:g.23621362C>T	exonic	NM_024675.4	c.3113G>A	p.Trp1038Ter	rs180177132	stopgain	Pathogenic/Likely_pathogenic	3	15
PMS2	MMR, FA	chr7:g.5986838G>A	exonic	NM_000535.7	c.1927C>T	p.Gln643Ter	rs63751422	stopgain	Pathogenic	2	1
PMS2	MMR, FA	chr7:g.5995612T>C	exonic	NM_000535.7	c.825A>G	p.Gln275=	rs876659736	synonymous SNV	Likely_pathogenic	1	1
PMS2	MMR, FA	chr7:g.5977589G>A	exonic	NM_000535.7	c.2444C>T	p.Ser815Leu	rs587779338	nonsynonymous SNV	Likely_pathogenic	3	2
PMS2	MMR, FA	chr7:g.5977629G>A	exonic	NM_000535.7	c.2404C>T	p.Arg802Ter	rs63751466	stopgain	Pathogenic	3	5
PMS2	MMR, FA	chr7:g.5982885C>T	exonic	NM_000535.7	c.2113G>A	p.Glu705Lys	rs267608161	nonsynonymous SNV	Pathogenic/Likely_pathogenic	3	10
PMS2	MMR, FA	chr7:g.6009019T>C	exonic	NM_000535.7	c.1A>G	p.Met1Val	rs587779333	startloss	Likely_pathogenic	2	10
PMS2	MMR, FA	chr7:g.5992018G>A	exonic	NM_000535.7	c.943C>T	p.Arg315Ter	rs200640585	stopgain	Pathogenic	1	12
PMS2	MMR, FA	chr7:g.6005918C>A	exonic	NM_000535.7	c.137G>T	p.Ser46Ile	rs121434629	nonsynonymous SNV	Likely_pathogenic	2	59
POLH	FA	chr6:g.43614489A>G	exonic	NM_006502.3	c.2074A>G	p.Thr692Ala	rs199562456	nonsynonymous SNV	Pathogenic	1	46
POLK	FA	chr5:g.75590368G>A	exonic	NM_016218.6	c.1284G>A	p.Ala428=	rs770984846	synonymous SNV	Pathogenic	1	12
RAD50	HR, NHEJ	chr5:g.132588728C>T	exonic	NM_005732.4	c.1093C>T	p.Arg365Ter	rs1247689593	stopgain	Pathogenic/Likely_pathogenic	1	1
RAD50	HR, NHEJ	chr5:g.132595041C>T	exonic	NM_005732.4	c.1966C>T	p.Arg656Ter	rs749466673	stopgain	Pathogenic	1	3
RAD50	HR, NHEJ	chr5:g.132638197C>T	exonic	NM_005732.4	c.3592C>T	p.Arg1198Ter	rs761837416	stopgain	Pathogenic	2	4
RAD50	HR, NHEJ	chr5:g.132640768C>T	exonic	NM_005732.4	c.3715C>T	p.Arg1239Ter	rs876658770	stopgain	Pathogenic/Likely_pathogenic	1	4
RAD50	HR, NHEJ	chr5:g.132637179C>T	exonic	NM_005732.4	c.3454C>T	p.Arg1152Ter	rs745797941	stopgain	Pathogenic	1	4
RAD50	HR, NHEJ	chr5:g.132618182C>T	exonic	NM_005732.4	c.3277C>T	p.Arg1093Ter	rs121912628	stopgain	Pathogenic/Likely_pathogenic	2	6
RAD50	HR, NHEJ	chr5:g.132595033C>A	exonic	NM_005732.4	c.1958C>A	p.Ser653Ter	rs587781904	stopgain	Pathogenic	1	6
RAD50	HR, NHEJ	chr5:g.132618134C>T	exonic	NM_005732.4	c.3229C>T	p.Arg1077Ter	rs368980595	stopgain	Pathogenic/Likely_pathogenic	2	7
RAD50	HR, NHEJ	chr5:g.132579363C>T	exonic	NM_005732.4	c.412C>T	p.Arg138Ter	rs786203485	stopgain	Pathogenic	1	7
RAD50	HR, NHEJ	chr5:g.132638158C>T	exonic	NM_005732.4	c.3553C>T	p.Arg1185Ter	rs778555849	stopgain	Pathogenic	3	10
RAD50	HR, NHEJ	chr5:g.132594950C>G	exonic	NM_005732.4	c.1875C>G	p.Tyr625Ter	rs149201802	stopgain	Pathogenic	6	24
RAD51	HR, FA	chr15:g.40729620C>T	exonic	NM_002875.5	c.760C>T	p.Arg254Ter	rs199925463	stopgain	Pathogenic	1	1
RAD51C	HR, FA	chr17:g.58724090C>T	exonic	NM_058216.3	c.955C>T	p.Arg319Ter	rs587781287	stopgain	Pathogenic	2	2
RAD51C	HR, FA	chr17:g.58692740C>T	exonic	NM_058216.3	c.97C>T	p.Gln33Ter	rs587782528	stopgain	Pathogenic	2	3
RAD51D	HR	chr17:g.35103298G>A	exonic	NM_002878.4	c.694C>T	p.Arg232Ter	rs587780104	stopgain	Pathogenic	1	8
RAD54L	HR	chr1:g.46277847C>T	exonic	NM_003579.4	c.1900C>T	p.Arg634Cys	rs368491231	nonsynonymous SNV	Likely_pathogenic	4	1
RAD54L	HR	chr1:g.46270754C>T	exonic	NM_003579.4	c.1138C>T	p.Arg380Trp	rs150138364	nonsynonymous SNV	Pathogenic	2	22
RAD54L	HR	chr1:g.46274151C>T	exonic	NM_003579.4	c.1624C>T	p.Arg542Cys	rs374567435	nonsynonymous SNV	Likely_pathogenic	3	46
RBBP8	HR	chr18:g.22975158G>T	exonic	NM_002894.3	c.367G>T	p.Glu123Ter	rs370650618	stopgain	Likely_pathogenic	1	1
RBBP8	HR	chr18:g.22992836A>G	exonic	NM_002894.3	c.1009A>G	p.Lys337Glu	rs121434388	nonsynonymous SNV	Pathogenic	3	77
RNASEH2A	DNA rep	chr19:g.12813164C>T	exonic	NM_006397.3	c.719C>T	p.Thr240Met	rs79843600	nonsynonymous SNV	Pathogenic	2	10
RNASEH2B	DNA rep	chr13:g.50945445G>A	exonic	NM_024570.4	c.529G>A	p.Ala177Thr	rs75184679	nonsynonymous SNV	Pathogenic/Likely_pathogenic	15	520
RPA1	HR, NER, DNA rep, MMR, FA	chr17:g.1877304T>C	exonic	NM_002945.5	c.680T>C	p.Val227Ala	rs570041689	nonsynonymous SNV	Pathogenic	2	2
TELO2	FA	chr16:g.1502986G>A	exonic	NM_016111.4	c.1826G>A	p.Arg609His	rs754162070	nonsynonymous SNV	Pathogenic/Likely_pathogenic	1	3
TP53	DNA response	chr17:g.7674230C>T	exonic	NM_000546.6	c.733G>A	p.Gly245Ser	rs28934575	nonsynonymous SNV	Pathogenic	1	1
TP53	DNA response	chr17:g.7675139C>T	exonic	NM_000546.6	c.473G>A	p.Arg158His	rs587782144	nonsynonymous SNV	Pathogenic/Likely_pathogenic	1	3
TP53	DNA response	chr17:g.7673802C>T	exonic	NM_000546.6	c.818G>A	p.Arg273His	rs28934576	nonsynonymous SNV	Pathogenic	1	6
TP53	DNA response	chr17:g.7674220C>T	exonic	NM_000546.6	c.743G>A	p.Arg248Gln	rs11540652	nonsynonymous SNV	Pathogenic	1	6
UNG	BER	chr12:g.109103495C>T	exonic	NM_080911.3	c.685C>T	p.Arg229Ter	rs772214871	stopgain	Pathogenic	3	2
XPA	NER	chr9:g.97684965G>A	exonic	NM_000380.4	c.631C>T	p.Arg211Ter	rs149226993	stopgain	Pathogenic/Likely_pathogenic	1	3
XPA	NER	chr9:g.97684977G>A	exonic	NM_000380.4	c.619C>T	p.Arg207Ter	rs104894133	stopgain	Pathogenic	1	5
XPC	NER	chr3:g.14164836G>A	exonic	NM_004628.5	c.877C>T	p.Arg293Ter	rs373519125	stopgain	Pathogenic	6	7
XPC	NER	chr3:g.14158640G>A	exonic	NM_004628.5	c.1243C>T	p.Arg415Ter	rs757958943	stopgain	Pathogenic	2	9
XRCC4	NHEJ	chr5:g.83195936G>A	exonic	NM_003401.5	c.482G>A	p.Arg161Gln	rs797045017	nonsynonymous SNV	Pathogenic	1	1
XRCC4	NHEJ	chr5:g.83195935C>T	exonic	NM_003401.5	c.481C>T	p.Arg161Ter	rs779773463	stopgain	Pathogenic	4	4
XRCC4	NHEJ	chr5:g.83204849C>T	exonic	NM_003401.5	c.673C>T	p.Arg225Ter	rs768825050	stopgain	Pathogenic	1	7
Total carriers										471	3845
