# Supplementary material for: Pathogenic variants in human DNA damage repair genes mostly arose after the latest human out-of-Africa migration
Source: Front Genet. 2024 Jun 14;15:1408952. doi: 10.3389/fgene.2024.1408952 (PMC11211533; doi:10.3389/fgene.2024.1408952)
Supplement: Supplementary file 9 [file Table8.XLSX]

## Sheet: Sheet 1
Table S8. Ancient BRCA and TP53 PVs shared with Africans and non-Africans
Shared		Genes	HGVS_hg38	cDNA ID	HGVSc	Pro ID	HGVSp	dbSNP155	Type	ClinVar Classification	Location	ID	Sample	#Carrier	Time	Earliest time (BP)
Africans	Non-Africans
BRCA
-	+	BRCA1	chr17:g.43074433G>A	NM_007294.4	c.4573C>T	NP_009225.1	p.(Gln1525*)	rs886040237	stopgain	Pathogenic	Huaqiao, China	HuaqiaoNL26	HRR174414	1	419	419
-	+	BRCA2	chr13:g.32340347C>T	NM_000059.4	c.5992C>T	NP_000050.3	p.(Gln1998*)	rs397507819	stopgain	Pathogenic	Kalehöyük , Turkey	MA2195	ERR2564032	1	450	450
-	+	BRCA2	chr13:g.32316463G>A	NM_000059.4	c.3G>A	NP_000050.3	p.?	rs80358650	startloss	Pathogenic	Russia	NEO241	ERR3350434	1	1964	1964
-	+	BRCA2	chr13:g.32340128C>T	NM_000059.4	c.5773C>T	NP_000050.3	p.(Gln1925*)	rs80358806	stopgain	Pathogenic	Russia	NEO241	ERR3350434	1	1964	1964
-	+	BRCA1	chr17:g.43045773C>T	NM_007294.4	c.5497G>A	NP_009225.1	p.(Val1833Met)	rs80357268	nonsynonymous SNV	Pathogenic/Likely_pathogenic	Glinoe, Moldova|Russia	scy301|RISE524	ERR2684405|ERR844318	2	2185|NA	2185
-	+	BRCA1	chr17:g.43063930C>T	NM_007294.4	c.5096G>A	NP_009225.1	p.(Arg1699Gln)	rs41293459	nonsynonymous SNV	Pathogenic	Ardea, Italy	R850	ERR3559879	1	2600	2600
-	+	BRCA2	chr13:g.32357881G>A	NM_000059.4	c.7757G>A	NP_000050.3	p.(Trp2586*)	rs80359003	stopgain	Pathogenic	Russia	M0831	ERR3350383	1	3000	3000
-	+	BRCA2	chr13:g.32370447G>A	NM_000059.4	c.8377G>A	NP_000050.3	p.(Gly2793Arg)	rs80359082	nonsynonymous SNV	Pathogenic/Likely_pathogenic	Russia	RISE496	ERR844301	1	3070	3070
-	+	BRCA2	chr13:g.32376791G>A	NM_000059.4	c.8754G>A	NP_000050.3	p.(=)	rs80359803	synonymous SNV	Pathogenic/Likely_pathogenic	Finland|Russia	DA238|RISE394	ERR3374070|ERR844274	2	1298|3532	3532
-	+	BRCA1	chr17:g.43047666C>T	NM_007294.4	c.5444G>A	NP_009225.1	p.(Trp1815*)	rs80356962	stopgain	Pathogenic	Verkhni Askiz, Russia	RISE667	ERR2573063	1	4079	4079
-	+	BRCA2	chr13:g.32379913G>A	NM_000059.4	c.9117G>A	NP_000050.3	p.(=)	rs28897756	synonymous SNV	Pathogenic	Verkhni Askiz, Russia|Isola Sacra, Italy|Grotta Continenza, Italy|Nileke County, Yili Region, China	RISE674|R41|R5|C1646	ERR2573068|ERR3545999|ERR3546001|HRR579104	4	4061|1822|4225|2180	4225
-	+	BRCA2	chr13:g.32336579C>T	NM_000059.4	c.2224C>T	NP_000050.3	p.(Gln742*)	rs80358494	stopgain	Pathogenic	Uybat V, Russia	RISE684	ERR2573074	1	4239	4239
-	+	BRCA2	chr13:g.32356607C>T	NM_000059.4	c.7615C>T	NP_000050.3	p.(Gln2539*)	rs886040720	stopgain	Pathogenic	Verkhni Askiz, Russia|Syda 5, Tumen, Russia	RISE672|RISE719	ERR2573066|ERR2573077	2	4079|4450	4450
-	+	BRCA1	chr17:g.43099808G>A	NM_007294.4	c.514C>T	NP_009225.1	p.(Gln172*)	rs80356947	stopgain	Pathogenic	Estonia|Germany	RISE00|RISE559	ERR844243|ERR844328	2	4500|NA	4500
-	+	BRCA1	chr17:g.43094569C>T	NM_007294.4	c.962G>A	NP_009225.1	p.(Trp321*)	rs80357292	stopgain	Pathogenic	Estonia	RISE00	ERR844243	1	4500	4500
-	+	BRCA1	chr17:g.43045767G>A	NM_007294.4	c.5503C>T	NP_009225.1	p.(Arg1835*)	rs41293465	stopgain	Pathogenic	Khuurai Gobi 2 (Kurgak govi), Mongolia|Hungary	KUR001.B0102|A1822	ERR3828858|ERR9321960	2	4575|1272	4575
-	+	BRCA2	chr13:g.32380043C>T	NM_000059.4	c.9154C>T	NP_000050.3	p.(Arg3052Trp)	rs45580035	nonsynonymous SNV	Pathogenic	Russia	I11112	ERR3324548	1	4800	4800
-	+	BRCA1	chr17:g.43124063G>A	NM_007294.4	c.34C>T	NP_009225.1	p.(Gln12*)	rs80357134	stopgain	Pathogenic	Mokra, Poland|Ukraine|Russia	cim359|scy009|NEO232	ERR2684383|ERR2684398|ERR3350399	3	3459|2550|4839	4839
-	+	BRCA1	chr17:g.43093193G>A	NM_007294.4	c.2338C>T	NP_009225.1	p.(Gln780*)	rs80356945	stopgain	Pathogenic	United Kingdom	I3137	ERR7196124	1	5350	5350
-	+	BRCA1	chr17:g.43092128G>A	NM_007294.4	c.3403C>T	NP_009225.1	p.(Gln1135*)	rs80357136	stopgain	Pathogenic	Ust'-Ida, Russia|Russia	DA362|NEO242	ERR2573093|ERR3350435	2	6319|1780	6319
-	+	BRCA2	chr13:g.32356472C>T	NM_000059.4	c.7480C>T	NP_000050.3	p.(Arg2494*)	rs80358972	stopgain	Pathogenic	Ust'-Ida, Russia	DA362	ERR2573093	1	6319	6319
-	+	BRCA1	chr17:g.43074331C>T	NM_007294.4	c.4675G>A	NP_009225.1	p.(Glu1559Argfs*15)	rs80356988	nonsynonymous SNV	Pathogenic	Shamanka II, Russia|Shamanka II, Russia|Onnyos burial, Russia	DA335|DA251|Onnyos-1	ERR2573079|ERR2573090|ERR4351619	3	3818|6373|6238	6373
-	+	BRCA1	chr17:g.43093844G>A	NM_007294.4	c.1687C>T	NP_009225.1	p.(Gln563*)	rs80356898	stopgain	Pathogenic	Shamanka II, Russia|Russia	DA250|RISE494	ERR2573089|ERR844299	2	6483|3081	6483
-	+	BRCA1	chr17:g.43071080G>A	NM_007294.4	c.4834C>T	NP_009225.1	p.(Gln1612*)	rs786202064	stopgain	Pathogenic	South bank of Kherlen River (Kherlengiin Ereg), Mongolia|Czech Republic	SOU001.A0102|I15819	ERR3828905|ERR7195158	2	6613|7200	7200
-	+	BRCA2	chr13:g.32346841C>T	NM_000059.4	c.6952C>T	NP_000050.3	p.(Arg2318*)	rs80358920	stopgain	Pathogenic	Glinoe, Moldova|Russia|Su Crocefissu, Italy	scy300|NEO240|R27	ERR2684404|ERR3350433|ERR3555251	3	2225|7515|4222	7515
-	+	BRCA1	chr17:g.43063931G>A	NM_007294.4	c.5095C>T	NP_009225.1	p.(Arg1699Trp)	rs55770810	nonsynonymous SNV	Pathogenic	Padina, Serbia|Russia|Netherlands	I5237|I3389|I20062	ERR2216843|ERR3324669|ERR7195720	3	9872|4600|2810	9872
-	+	BRCA2	chr13:g.32331009C>T	NM_000059.4	c.772C>T	NP_000050.3	p.(Gln258*)	rs80358998	stopgain	Pathogenic	Shamanka II, Russia|Temyaysovo, Russia|Caverna do Sumidouro, Lagoa Santa, Brazil|Izvestkovaja, Russia	DA334|tem001|Sumidouro8|brn001	ERR2573078|ERR2684411|ERR2868040|ERR4351611	4	3764|1825|10000|7345	10000
-	+	BRCA2	chr13:g.32362595G>A	NM_000059.4	c.7878G>A	NP_000050.3	p.(Trp2626*)	rs80359013	stopgain	Pathogenic	Caverna do Sumidouro, Lagoa Santa, Brazil	Sumidouro4	ERR2868044	1	10000	10000
-	+	BRCA2	chr13:g.32319101G>A	NM_000059.4	c.92G>A	NP_000050.3	p.(Trp31*)	rs397508045	stopgain	Pathogenic	Russia	Yana1	ERR3351000	1	31630	31630
-	+	BRCA1	chr17:g.43106487A>C	NM_007294.4	c.181T>G	NP_009225.1	p.(Cys61Gly)	rs28897672	nonsynonymous SNV	Pathogenic	Russia	Kostenki14	ERR1341824	1	37470	37470
+	+	BRCA2	chr13:g.32363211C>T	NM_000059.4	c.8009C>T	NP_000050.3	p.(Ser2670Leu)	rs80359035	nonsynonymous SNV	Pathogenic/Likely_pathogenic	Eretok, Vanuatu	I14493	ERR4674784	1	400	400
+	+	BRCA2	chr13:g.32394726C>G	NM_000059.4	c.9294C>G	NP_000050.3	p.(Tyr3098*)	rs80359200	stopgain	Pathogenic	Nileke County, Yili Region, China	C787	HRR579092	1	2221	2221
+	+	BRCA2	chr13:g.32356550C>T	NM_000059.4	c.7558C>T	NP_000050.3	p.(Arg2520*)	rs80358981	stopgain	Pathogenic	Czech Republic	I15044	ERR7195130	1	2305	2305
+	+	BRCA1	chr17:g.43082434G>A	NM_007294.4	c.4327C>T	NP_009225.1	p.(Arg1443*)	rs41293455	stopgain	Pathogenic	Kalehöyük , Turkey|Iran|Chandman Mountain (Ulaangom cemetery), Mongolia|Tamiryn Ulaan Khoshuu (Burkhan Tolgoi), Mongolia|United Kingdom	MA2200|I11474|CHN012.A0101|TUK003.A0101|I14859	ERR2564028|ERR3324778|ERR3828807|ERR3828928|ERR7195070	5	NA|4600|NA|NA|2227	4600
+	+	BRCA1	chr17:g.43091924G>A	NM_007294.4	c.3607C>T	NP_009225.1	p.(Arg1203*)	rs62625308	stopgain	Pathogenic	Punta Santa Ana, Patagonia, Chile|Finland|Salkhityn Am, Mongolia|Bayankhongor, Ulziit sum, Maanit uul, Mongolia|Bohemia	SA5832|DA238|SKT007.A0101|S14463|I16122	ERR2868038|ERR3374070|ERR3828897|ERR3929418|ERR6667658	5	6415|1298|NA|2522|NA	6415
+	+	BRCA2	chr13:g.32394814C>T	NM_000059.4	c.9382C>T	NP_000050.3	p.(Arg3128*)	rs80359212	stopgain	Pathogenic	Nesterivka, Ukrayina|Peru|Nileke County, Yili Region, China	scy011|I0038|C799	ERR2684400|ERR2880958|HRR579116	3	NA|8610|2413	8610
+	+	BRCA1	chr17:g.43057078G>A	NM_007294.4	c.5251C>T	NP_009225.1	p.(Arg1751*)	rs80357123	stopgain	Pathogenic	Bulgiin Ekh, Mongolia	BUL001.A0102	ERR3828792	1	NA	NA
+	-	BRCA2	chr13:g.32354968C>G	NM_000059.4	c.7115C>G	NP_000050.3	p.(Ser2372*)	rs80358943	stopgain	Pathogenic	Hanben, Taiwan	I3621	ERR5211301	1	1595	1595
TP53
-	+	TP53	chr17:g.7673806C>T	NM_000546.6	c.814G>A	NP_000537.3	p.(Val272Met)	rs121912657	nonsynonymous SNV	Pathogenic	Malaysia	Ma912	ERR2583805	1	2409	2409
-	+	TP53	chr17:g.7670699C>T	NM_000546.6	c.1010G>A	NP_000537.3	p.(Arg337His)	rs121912664	nonsynonymous SNV	Pathogenic/Likely_pathogenic	Gishimangeda Cave|ANAS (Azienda Nazionale Autonoma delle Strada), Italy|Uvs aimag, Mongolia|France	I13980|R70|I7030|I19916	ERR3224083|ERR3559064|ERR5211348|ERR7195700	4	2530|1750|2250|2250	2530
-	+	TP53	chr17:g.7674893C>T	NM_000546.6	c.638G>A	NP_000537.3	p.(Arg213Gln)	rs587778720	nonsynonymous SNV	Pathogenic	Vietnam|ANAS (Azienda Nazionale Autonoma delle Strada), Italy|United Kingdom	Vt778|R71|I14860	ERR2684101|ERR3559069|ERR7195072	3	2549|1822|2231	2549
-	+	TP53	chr17:g.7674227T>C	NM_000546.6	c.736A>G	NP_000537.3	p.(Met246Val)	rs483352695	nonsynonymous SNV	Pathogenic	Russia	RISE503	ERR844306	1	3328	3328
-	+	TP53	chr17:g.7675070C>T	NM_000546.6	c.542G>A	NP_000537.3	p.(Arg181His)	rs397514495	nonsynonymous SNV	Pathogenic/Likely_pathogenic	Syda 5, Tumen, Russia|Tel Megiddo, Israel	RISE719|I4517	ERR2573077|ERR4174101	2	4450|2845	4450
-	+	TP53	chr17:g.7673803G>A	NM_000546.6	c.817C>T	NP_000537.3	p.(Arg273Cys)	rs121913343	nonsynonymous SNV	Pathogenic/Likely_pathogenic	Iran|Kazakhstan|Centocelle, Italy|Hungary|Hungary	I11478|I6794|R51|RISE484|A1804	ERR3324777|ERR3325004|ERR3556046|ERR844293|ERR9321925	5	4500|3445|1750|NA|1272	4500
-	+	TP53	chr17:g.7675161G>A	NM_000546.6	c.451C>T	NP_000537.3	p.(Pro151Ser)	rs28934874	nonsynonymous SNV	Pathogenic/Likely_pathogenic	Germany	RISE471	ERR844289	1	4500	4500
-	+	TP53	chr17:g.7675157G>A	NM_000546.6	c.455C>T	NP_000537.3	p.(Pro152Leu)	rs587782705	nonsynonymous SNV	Pathogenic	Germany	RISE471	ERR844289	1	4500	4500
-	+	TP53	chr17:g.7674250C>T	NM_000546.6	c.713G>A	NP_000537.3	p.(Cys238Tyr)	rs730882005	nonsynonymous SNV	Pathogenic/Likely_pathogenic	Turkmenistan	I3387	ERR3324544	1	4725	4725
-	+	TP53	chr17:g.7673767C>T	NM_000546.6	c.853G>A	NP_000537.3	p.(Glu285Lys)	rs112431538	nonsynonymous SNV	Pathogenic/Likely_pathogenic	Lokomotiv, Russia	DA357	ERR2573057	1	6713	6713
-	+	TP53	chr17:g.7673776G>A	NM_000546.6	c.844C>T	NP_000537.3	p.(Arg282Trp)	rs28934574	nonsynonymous SNV	Pathogenic/Likely_pathogenic	Govrlevo, Sopi_te, Skopje, Macedonia|Iran|Pakistan|Uzbekistan|Italy|United Kingdom|Tekesi County, Yili Region, China|Tashikuergan County, Kashi, China	I0676|I11459|I3262|I4257|I11442|I11142|C1650|C1220	ERR2216519|ERR3324739|ERR3324877|ERR3324901|ERR3800849|ERR7194594|HRR579041|HRR579167	8	6960|4703|2950|3050|4114|2067|2420|2515	6960
-	+	TP53	chr17:g.7674221G>A	NM_000546.6	c.742C>T	NP_000537.3	p.(Arg248Trp)	rs121912651	nonsynonymous SNV	Pathogenic	Caverna do Sumidouro, Lagoa Santa, Brazil	Sumidouro8	ERR2868040	1	10000	10000
-	+	TP53	chr17:g.7674229C>T	NM_000546.6	c.734G>A	NP_000537.3	p.(Gly245Asp)	rs121912656	nonsynonymous SNV	Pathogenic/Likely_pathogenic	Kalavan, Armenia|Salkhit Valley, northeastern Mongolia	I1633|G5750_Sk_A_bleached_Panel1_390k	ERR1463787|ERR4010954	2	3990|34425	34425
+	+	TP53	chr17:g.7675139C>T	NM_000546.6	c.473G>A	NP_000537.3	p.(Arg158His)	rs587782144	nonsynonymous SNV	Pathogenic/Likely_pathogenic	Russia|Chandman Mountain (Ulaangom cemetery), Mongolia|Pampas, Laguna Chica, Argentina	I6294|CHN016.A0101|I8351	ERR3324973|ERR3828810|ERR4181207	3	4160|NA|1750	4160
+	+	TP53	chr17:g.7673802C>T	NM_000546.6	c.818G>A	NP_000537.3	p.(Arg273His)	rs28934576	nonsynonymous SNV	Pathogenic	Punta Santa Ana, Patagonia, Chile	SA5832	ERR2868038	1	6415	6415
+	+	TP53	chr17:g.7674230C>T	NM_000546.6	c.733G>A	NP_000537.3	p.(Gly245Ser)	rs28934575	nonsynonymous SNV	Pathogenic	Uybat V, Russia|Shamanka II, Russia|Laos|Ukraine|Tajikistan|Kazakhstan|Villa Magna, Italy|Via Paisiello (Necropoli Salaria), Italy	RISE680|DA250|La364|scy009|I4295|I4318|R61|R111	ERR2573071|ERR2573089|ERR2684098|ERR2684398|ERR3324896|ERR3324990|ERR3546008|ERR3550220	8	4329|6483|2865|2550|5450|3415|667|1922	6483
+	+	TP53	chr17:g.7674220C>T	NM_000546.6	c.743G>A	NP_000537.3	p.(Arg248Gln)	rs11540652	nonsynonymous SNV	Pathogenic	Russia|United Kingdom|Russia|Qiemo County, Bayinguoleng Region, China	NEO240|I21277|RISE523|C833	ERR3350433|ERR7195868|ERR844317|HRR579141	4	7515|2200|3192|2148	7515
+	-	TP53	chr17:g.7673779C>T	NM_000546.6	c.841G>A	NP_000537.3	p.(Asp281Asn)	rs764146326	nonsynonymous SNV	Pathogenic	Temyaysovo, Russia	tem003	ERR2684413	1	1724	1724
+	-	TP53	chr17:g.7675994C>T	NM_000546.6	c.375G>A	NP_000537.3	p.(Tyr126Valfs*23)	rs55863639	synonymous SNV	Pathogenic	Khovd, Mongolia	I6364	ERR5211336	1	2927	2927
